# Supplementary material for: A medium-entropy transition metal oxide cathode for high-capacity lithium metal batteries
Source: Nat Commun. 2022 Oct 18;13:6158. doi: 10.1038/s41467-022-33927-0 (PMC9579144; doi:10.1038/s41467-022-33927-0)
Supplement: Supplementary file 3 — Source Data [file 41467_2022_33927_MOESM3_ESM.xlsx]

## Sheet: Figure 2a
CD-LNMO						LLO						LNMO
	1st		2nd				1st		2nd				1st		2nd
x	y	x	y			x	y	x	y			x	y	x	y
0	3.015	-13.525	2			0	3.268	125.3	2			0	2.832	-38.391	2
0.203	3.032	-13.525	2.174			2	3.516	125.3	2.308			0.008	2.882	-38.391	2.588
0.405	3.035	-13.322	2.21			4.1	3.647	127.3	2.579			0.014	2.906	-38.381	2.613
0.608	3.041	-13.121	2.244			6.1	3.734	129.3	2.789			0.016	2.937	-38.373	2.64
0.811	3.044	-12.919	2.272			8.1	3.78	131.3	2.928			0.024	2.962	-38.365	2.663
1.014	3.048	-12.717	2.297			10.2	3.808	133.4	3.024			0.032	2.987	-38.354	2.688
1.217	3.051	-12.515	2.32			12.2	3.831	135.4	3.096			0.043	3.008	-38.344	2.709
1.42	3.058	-12.313	2.342			14.2	3.848	137.4	3.15			0.599	3.029	-38.332	2.731
1.623	3.064	-12.111	2.365			16.3	3.867	139.5	3.195			0.997	3.049	-38.32	2.751
1.826	3.088	-11.909	2.385			18.3	3.883	141.5	3.238			1.219	3.064	-38.306	2.773
2.029	3.095	-11.707	2.404			20.3	3.898	143.5	3.278			1.434	3.084	-38.289	2.795
2.232	3.104	-11.505	2.425			22.3	3.915	145.5	3.319			1.601	3.105	-38.273	2.815
2.435	3.112	-11.303	2.443			24.4	3.932	147.5	3.358			1.729	3.125	-38.255	2.835
2.637	3.123	-11.101	2.461			26.4	3.947	149.5	3.396			1.832	3.145	-38.235	2.856
2.84	3.132	-10.899	2.479			28.5	3.965	151.5	3.431			1.919	3.165	-38.21	2.876
3.043	3.141	-10.697	2.496			30.5	3.98	153.6	3.468			1.993	3.185	-38.178	2.897
3.246	3.15	-10.496	2.512			32.5	3.997	155.6	3.499			2.058	3.206	-38.135	2.917
3.449	3.161	-10.294	2.528			34.6	4.012	157.6	3.529			2.112	3.226	-38.064	2.937
3.652	3.171	-10.092	2.547			36.6	4.027	159.6	3.557			2.165	3.247	-37.172	2.947
3.855	3.181	-9.89	2.562			38.6	4.042	161.6	3.581			2.212	3.268	-35.954	2.935
4.058	3.191	-9.688	2.578			40.6	4.057	163.7	3.605			2.255	3.288	-34.735	2.929
4.261	3.202	-9.486	2.593			42.6	4.072	165.7	3.628			2.295	3.309	-33.516	2.926
4.464	3.214	-9.284	2.61			44.7	4.086	167.7	3.647			2.332	3.33	-32.298	2.924
4.666	3.224	-9.082	2.624			46.7	4.099	169.7	3.667			2.368	3.35	-31.079	2.924
4.869	3.235	-8.88	2.639			48.7	4.115	171.8	3.683			2.403	3.371	-29.86	2.923
5.072	3.246	-8.678	2.653			50.7	4.129	173.8	3.7			2.435	3.392	-28.641	2.923
5.275	3.259	-8.476	2.666			52.8	4.142	175.8	3.715			2.437	3.393	-27.423	2.923
5.478	3.27	-8.274	2.68			54.8	4.156	177.9	3.729			2.47	3.413	-26.204	2.924
5.681	3.282	-8.072	2.696			56.9	4.171	179.9	3.743			2.5	3.433	-24.985	2.925
5.884	3.293	-7.871	2.709			58.9	4.183	181.9	3.755			2.533	3.455	-23.767	2.926
6.087	3.305	-7.669	2.721			60.9	4.197	183.9	3.768			2.565	3.477	-22.548	2.927
6.29	3.318	-7.467	2.736			62.9	4.211	186	3.78			2.596	3.497	-21.329	2.928
6.493	3.329	-7.265	2.748			64.9	4.225	188	3.791			2.626	3.518	-20.111	2.929
6.696	3.341	-7.063	2.76			67	4.239	190	3.802			2.657	3.539	-18.892	2.93
6.898	3.353	-6.861	2.772			69	4.253	192	3.813			2.687	3.56	-17.673	2.932
7.101	3.367	-6.659	2.783			71.1	4.267	194.1	3.824			2.718	3.581	-16.454	2.934
7.304	3.38	-6.457	2.794			73.1	4.281	196.1	3.835			2.748	3.602	-15.236	2.936
7.507	3.392	-6.255	2.806			75.1	4.296	198.1	3.845			2.779	3.623	-14.017	2.937
7.709	3.404	-6.053	2.816			77.1	4.309	200.1	3.856			2.809	3.644	-12.798	2.94
7.912	3.418	-5.851	2.826			79.2	4.323	202.1	3.867			2.84	3.664	-11.58	2.942
8.115	3.431	-5.649	2.836			81.2	4.337	204.1	3.877			2.872	3.686	-10.361	2.945
8.318	3.444	-5.447	2.845			83.3	4.35	206.1	3.887			2.905	3.707	-9.142	2.947
8.52	3.457	-5.245	2.853			85.3	4.364	208.2	3.898			2.937	3.728	-7.924	2.95
8.723	3.469	-5.043	2.861			87.3	4.378	210.2	3.909			2.97	3.748	-6.705	2.954
8.925	3.484	-4.841	2.868			89.3	4.389	212.3	3.92			3.002	3.769	-5.486	2.958
9.128	3.497	-4.639	2.876			91.4	4.402	214.3	3.93			3.035	3.789	-4.268	2.962
9.331	3.51	-4.437	2.882			93.4	4.414	216.3	3.941			3.069	3.809	-3.049	2.968
9.534	3.524	-4.235	2.888			95.4	4.425	218.4	3.951			3.106	3.83	-1.83	2.976
9.737	3.537	-4.034	2.892			97.4	4.438	220.4	3.961			3.144	3.852	-0.611	2.986
9.94	3.55	-3.831	2.898			99.5	4.447	222.4	3.971			3.185	3.872	0.607	3.001
10.143	3.563	-3.629	2.902			101.5	4.457	224.4	3.982			3.23	3.893	1.584	3.021
10.345	3.575	-3.427	2.906			103.5	4.467	226.4	3.994			3.284	3.913	1.826	3.028
10.548	3.588	-3.225	2.91			105.5	4.475	228.4	4.004			3.36	3.933	2.362	3.048
10.751	3.602	-3.024	2.914			107.5	4.484	230.4	4.015			3.477	3.953	2.726	3.069
10.954	3.615	-2.822	2.917			109.6	4.492	232.5	4.026			3.656	3.973	3	3.089
11.157	3.627	-2.62	2.92			111.6	4.499	234.5	4.036			3.955	3.993	3.045	3.093
11.36	3.641	-2.418	2.923			113.6	4.506	236.5	4.046			4.341	4.013	3.252	3.113
11.563	3.653	-2.216	2.926			115.6	4.514	238.5	4.058			4.777	4.033	3.425	3.133
11.766	3.665	-2.014	2.928			117.6	4.521	240.6	4.068			4.875	4.037	3.575	3.153
11.968	3.677	-1.812	2.93			119.7	4.526	242.6	4.078			5.303	4.058	3.713	3.174
12.171	3.69	-1.61	2.932			121.7	4.532	244.6	4.089			5.722	4.078	3.837	3.194
12.374	3.702	-1.407	2.934			123.7	4.538	246.6	4.098			6.093	4.098	3.955	3.214
12.577	3.713	-1.206	2.936			125.7	4.543	248.6	4.108			6.429	4.118	4.06	3.234
12.779	3.724	-1.004	2.937			127.8	4.549	250.6	4.119			6.723	4.138	4.162	3.255
12.981	3.735	-0.802	2.939			129.8	4.553	252.7	4.13			6.981	4.158	4.255	3.275
13.184	3.748	-0.6	2.94			131.8	4.557	254.7	4.139			7.2	4.178	4.263	3.277
13.387	3.758	-0.398	2.941			133.8	4.562	256.8	4.15			7.312	4.189	4.351	3.297
13.59	3.768	-0.196	2.942			135.9	4.565	258.8	4.16			7.491	4.209	4.434	3.317
13.793	3.779	0.006	2.943			137.9	4.568	260.8	4.172			7.655	4.23	4.511	3.337
13.995	3.79	0.208	2.944			139.9	4.573	262.8	4.181			7.806	4.25	4.586	3.357
14.198	3.799	0.41	2.944			141.9	4.577	264.9	4.192			7.956	4.27	4.657	3.377
14.401	3.808	0.612	2.945			144	4.579	266.9	4.202			8.102	4.29	4.726	3.398
14.603	3.817	0.814	2.945			146	4.583	268.9	4.213			8.255	4.31	4.794	3.418
14.806	3.828	1.016	2.946			148.1	4.586	270.9	4.223			8.413	4.33	4.859	3.439
15.009	3.836	1.218	2.946			150.1	4.589	273	4.234			8.531	4.344	4.921	3.459
15.212	3.844	1.419	2.946			152.1	4.592	275	4.245			8.716	4.364	4.982	3.48
15.415	3.852	1.621	2.947			154.1	4.595	277	4.257			8.915	4.385	5.041	3.5
15.617	3.86	1.823	2.947			156.1	4.597	279	4.267			9.138	4.405	5.098	3.52
15.82	3.868	2.025	2.948			158.1	4.6	281	4.278			9.382	4.425	5.155	3.54
16.022	3.875	2.227	2.948			160.2	4.603	283	4.289			9.66	4.445	5.21	3.561
16.225	3.882	2.429	2.949			162.2	4.603	285.1	4.301			9.75	4.451	5.265	3.581
16.427	3.888	2.631	2.949			164.2	4.607	287.1	4.311			10.064	4.471	5.318	3.601
16.63	3.896	2.833	2.95			166.2	4.609	289.1	4.321			10.422	4.492	5.372	3.622
16.832	3.902	3.035	2.95			168.2	4.611	291.1	4.334			10.812	4.512	5.425	3.642
17.035	3.908	3.237	2.95			170.2	4.613	293.2	4.347			10.968	4.519	5.478	3.662
17.237	3.914	3.439	2.95			172.3	4.615	295.2	4.357			11.413	4.539	5.482	3.664
17.44	3.92	3.641	2.951			174.3	4.617	297.2	4.37			11.868	4.559	5.535	3.684
17.642	3.926	3.843	2.951			176.3	4.619	299.3	4.383			12.187	4.572	5.588	3.704
17.844	3.931	4.044	2.951			178.3	4.621	301.3	4.396			12.689	4.593	5.64	3.725
18.047	3.936	4.246	2.951			180.3	4.625	303.3	4.408			13.282	4.613	5.695	3.745
18.25	3.941	4.448	2.952			182.4	4.625	305.3	4.42			13.406	4.616	5.75	3.766
18.452	3.947	4.65	2.952			184.4	4.629	307.3	4.432			14.192	4.636	5.807	3.786
18.655	3.951	4.852	2.952			186.4	4.63	309.4	4.444			14.624	4.645	5.866	3.806
18.857	3.956	5.054	2.952			188.4	4.633	311.4	4.457			15.843	4.665	5.931	3.826
19.06	3.961	5.256	2.952			190.5	4.634	313.5	4.47			17.062	4.68	6.004	3.847
19.263	3.965	5.458	2.953			192.5	4.635	315.5	4.482			18.28	4.692	6.093	3.867
19.466	3.969	5.66	2.953			194.5	4.639	317.5	4.495			19.499	4.701	6.213	3.887
19.669	3.974	5.862	2.953			196.6	4.64	319.6	4.506			20.718	4.708	6.392	3.907
19.872	3.978	6.064	2.953			198.6	4.643	321.6	4.52			21.937	4.714	6.701	3.927
20.075	3.982	6.266	2.954			200.6	4.644	323.6	4.532			23.155	4.719	7.286	3.947
20.278	3.987	6.468	2.954			202.6	4.648	325.6	4.545			24.374	4.723	7.919	3.96
20.48	3.99	6.67	2.954			204.7	4.65	327.7	4.558			25.593	4.727	8.986	3.98
20.683	3.994	6.872	2.954			206.7	4.653	329.7	4.57			26.811	4.731	9.138	3.983
20.886	3.998	7.074	2.955			208.7	4.655	331.7	4.583			28.03	4.734	10.012	4.003
21.089	4.002	7.275	2.955			210.8	4.657	333.8	4.597			29.249	4.737	10.357	4.013
21.292	4.006	7.477	2.955			212.8	4.66	335.8	4.609			30.467	4.74	10.95	4.033
21.494	4.009	7.679	2.955			214.8	4.662	337.8	4.621			31.686	4.743	11.423	4.053
21.697	4.013	7.881	2.955			216.8	4.665	339.8	4.634			32.905	4.745	11.576	4.061
21.9	4.017	8.083	2.955			218.8	4.667	341.8	4.645			34.123	4.748	11.955	4.081
22.103	4.02	8.285	2.955			220.8	4.669	343.9	4.657			35.342	4.75	12.278	4.101
22.306	4.023	8.487	2.956			222.9	4.671	345.9	4.669			36.561	4.752	12.557	4.121
22.509	4.027	8.689	2.956			224.9	4.675	347.9	4.681			37.78	4.754	12.794	4.141
22.711	4.03	8.891	2.956			226.9	4.676	350	4.691			38.998	4.756	13.003	4.161
22.914	4.033	9.093	2.956			228.9	4.679	352	4.702			40.217	4.758	13.19	4.181
23.116	4.036	9.295	2.957			230.9	4.681	354	4.711			41.436	4.76	13.357	4.201
23.319	4.039	9.497	2.957			232.9	4.684	356.1	4.721			42.654	4.762	13.509	4.222
23.522	4.042	9.699	2.957			235	4.685	358.1	4.731			43.873	4.763	13.653	4.242
23.725	4.046	9.9	2.957			237	4.689	360.1	4.74			45.092	4.764	13.794	4.262
23.927	4.049	10.102	2.957			239	4.69	362.1	4.747			46.31	4.766	13.934	4.282
24.13	4.052	10.304	2.958			241	4.693	364.2	4.758			47.529	4.767	14.013	4.293
24.333	4.055	10.506	2.958			243	4.696	366.2	4.765			48.748	4.767	14.159	4.313
24.536	4.058	10.708	2.958			245.1	4.699	368.2	4.773			49.967	4.768	14.32	4.333
24.739	4.061	10.91	2.958			247.1	4.702	370.2	4.779			51.185	4.769	14.486	4.353
24.941	4.064	11.112	2.958			249.1	4.703	372.2	4.786			52.404	4.77	14.671	4.373
25.144	4.067	11.314	2.958			251.1	4.706	374.3	4.793			53.623	4.771	14.868	4.394
25.347	4.07	11.516	2.959			253.1	4.709	376.3	4.799			54.841	4.772	15.089	4.414
25.549	4.073	11.718	2.959			255.1	4.711	376.8	4.8			56.06	4.772	15.232	4.426
25.752	4.076	11.92	2.959			257.2	4.712	376.8	4.556			57.279	4.773	15.488	4.446
25.955	4.078	12.122	2.959			259.2	4.715	374.8	4.444			58.497	4.774	15.776	4.466
26.157	4.081	12.324	2.959			261.2	4.717	372.8	4.388			59.716	4.774	16.097	4.487
26.36	4.084	12.525	2.959			263.2	4.721	370.7	4.351			60.935	4.775	16.45	4.506
26.562	4.086	12.727	2.96			265.2	4.722	368.7	4.321			62.154	4.776	16.867	4.526
26.765	4.089	12.929	2.96			267.3	4.726	366.7	4.296			63.372	4.776	17.342	4.546
26.968	4.092	13.131	2.96			269.3	4.728	364.6	4.272			64.591	4.776	17.669	4.559
27.171	4.094	13.333	2.96			271.4	4.731	362.6	4.251			65.81	4.777	18.193	4.579
27.373	4.097	13.535	2.961			273.4	4.734	360.6	4.23			67.028	4.778	18.774	4.599
27.576	4.1	13.737	2.961			275.4	4.737	358.5	4.208			68.247	4.778	18.888	4.603
27.778	4.102	13.939	2.961			277.5	4.739	356.5	4.189			69.466	4.779	19.625	4.623
27.981	4.105	14.141	2.961			279.5	4.741	354.5	4.17			70.684	4.78	20.106	4.633
28.184	4.107	14.343	2.961			281.5	4.742	352.4	4.15			71.903	4.781	21.313	4.653
28.387	4.11	14.545	2.962			283.5	4.746	350.4	4.131			73.122	4.781	21.325	4.653
28.59	4.112	14.747	2.962			285.5	4.747	348.4	4.114			74.34	4.782	22.544	4.667
28.793	4.115	14.949	2.962			287.5	4.75	346.4	4.094			75.559	4.782	23.763	4.678
28.995	4.117	15.151	2.962			289.6	4.752	344.3	4.077			76.778	4.783	24.981	4.686
29.198	4.12	15.353	2.962			291.6	4.755	342.3	4.059			77.997	4.784	26.2	4.692
29.401	4.122	15.554	2.962			293.7	4.758	340.3	4.041			79.215	4.784	27.419	4.697
29.603	4.125	15.756	2.963			295.7	4.759	338.2	4.022			80.434	4.785	28.637	4.702
29.806	4.128	15.958	2.963			297.7	4.762	336.2	4.006			81.653	4.785	29.856	4.705
30.009	4.13	16.16	2.963			299.7	4.765	334.2	3.988			82.871	4.786	31.075	4.707
30.211	4.132	16.362	2.963			301.7	4.767	332.1	3.971			84.09	4.786	32.293	4.71
30.414	4.135	16.565	2.963			303.8	4.768	330.1	3.956			85.309	4.787	33.512	4.712
30.616	4.137	16.766	2.963			305.8	4.772	328.1	3.939			86.527	4.788	34.731	4.713
30.819	4.139	16.968	2.964			307.8	4.774	326.1	3.922			87.746	4.788	35.949	4.714
31.022	4.142	17.17	2.964			309.8	4.776	324	3.907			88.965	4.789	37.168	4.716
31.224	4.144	17.372	2.964			311.8	4.778	322	3.89			90.184	4.789	38.387	4.717
31.427	4.146	17.574	2.964			313.9	4.78	320	3.876			91.402	4.79	39.606	4.717
31.63	4.149	17.776	2.964			315.9	4.783	318	3.86			92.621	4.79	40.824	4.718
31.833	4.151	17.978	2.965			317.9	4.784	316	3.846			93.84	4.791	42.043	4.719
32.036	4.153	18.18	2.965			319.9	4.786	313.9	3.832			95.058	4.791	43.262	4.719
32.238	4.156	18.382	2.965			322	4.787	311.9	3.815			96.277	4.792	44.48	4.72
32.441	4.158	18.584	2.966			324	4.79	309.9	3.802			97.496	4.792	45.699	4.721
32.644	4.16	18.786	2.966			326	4.792	307.9	3.788			98.714	4.792	46.918	4.722
32.847	4.162	18.988	2.966			328	4.794	305.8	3.773			99.933	4.793	48.136	4.722
33.05	4.164	19.19	2.966			330	4.798	303.8	3.759			101.152	4.793	49.355	4.723
33.252	4.166	19.391	2.966			332.1	4.8	301.7	3.744			102.37	4.793	50.574	4.724
33.455	4.169	19.593	2.967			332.3	4.8	299.7	3.73			103.589	4.794	51.793	4.724
33.657	4.171	19.795	2.967			332.3	4.515	297.7	3.717			104.808	4.794	53.011	4.725
33.86	4.173	19.997	2.967			330.3	4.409	295.7	3.703			106.027	4.794	54.23	4.725
34.062	4.175	20.199	2.967			328.3	4.357	293.6	3.688			107.245	4.795	55.449	4.726
34.265	4.178	20.401	2.967			326.2	4.321	291.6	3.673			108.464	4.796	56.667	4.726
34.468	4.18	20.603	2.968			324.2	4.294	289.6	3.658			109.683	4.796	57.886	4.727
34.671	4.182	20.805	2.968			322.2	4.269	287.6	3.643			110.901	4.797	59.105	4.727
34.873	4.184	21.007	2.968			320.2	4.248	285.6	3.627			112.12	4.798	60.323	4.727
35.076	4.186	21.209	2.968			318.1	4.226	283.5	3.611			113.339	4.798	61.542	4.727
35.278	4.188	21.411	2.968			316.1	4.204	281.5	3.595			114.557	4.799	62.761	4.728
35.481	4.19	21.613	2.968			314.1	4.185	279.5	3.578			115.736	4.8	63.979	4.728
35.683	4.192	21.815	2.969			312	4.166	277.5	3.562			115.736	4.734	65.198	4.728
35.885	4.194	22.016	2.969			310	4.147	275.5	3.545			115.374	4.714	66.417	4.729
36.088	4.197	22.218	2.97			308	4.128	273.4	3.528			114.517	4.71	67.636	4.729
36.291	4.199	22.42	2.97			305.9	4.109	271.4	3.511			113.298	4.707	68.854	4.73
36.494	4.201	22.622	2.97			303.9	4.09	269.4	3.496			112.079	4.706	70.073	4.731
36.696	4.203	22.824	2.971			301.9	4.072	267.3	3.479			110.861	4.705	71.292	4.732
36.899	4.205	23.026	2.971			299.9	4.054	265.3	3.466			109.642	4.705	72.51	4.733
37.102	4.207	23.228	2.971			297.9	4.037	263.3	3.451			108.423	4.704	73.729	4.734
37.304	4.209	23.43	2.971			295.8	4.021	261.3	3.437			107.205	4.703	74.948	4.736
37.507	4.211	23.632	2.971			293.8	4.004	259.3	3.425			105.986	4.702	76.166	4.738
37.71	4.213	23.834	2.972			291.8	3.988	257.3	3.412			104.767	4.701	77.385	4.74
37.913	4.215	24.036	2.972			289.8	3.971	255.2	3.401			103.549	4.7	78.604	4.743
38.115	4.218	24.238	2.972			287.7	3.955	253.2	3.39			102.33	4.699	79.823	4.747
38.318	4.22	24.44	2.972			285.7	3.939	251.2	3.379			101.111	4.698	81.041	4.75
38.521	4.222	24.641	2.972			283.7	3.923	249.1	3.368			99.892	4.697	82.26	4.754
38.723	4.224	24.844	2.973			281.7	3.907	247.1	3.357			98.674	4.696	83.479	4.757
38.926	4.226	25.046	2.973			279.6	3.893	245.1	3.346			97.455	4.694	84.697	4.758
39.128	4.228	25.247	2.973			277.6	3.877	243.1	3.336			96.236	4.693	85.916	4.76
39.331	4.23	25.449	2.974			275.6	3.862	241	3.324			95.018	4.692	87.135	4.761
39.534	4.232	25.651	2.974			273.6	3.846	239	3.313			93.799	4.69	88.353	4.762
39.737	4.234	25.853	2.974			271.5	3.833	237	3.304			92.58	4.688	89.572	4.762
39.939	4.236	26.055	2.974			269.5	3.818	234.9	3.292			91.362	4.686	90.791	4.762
40.142	4.238	26.257	2.975			267.5	3.803	232.9	3.281			90.143	4.684	92.009	4.763
40.344	4.24	26.459	2.975			265.4	3.79	230.9	3.269			88.924	4.682	93.228	4.763
40.546	4.242	26.661	2.975			263.4	3.775	228.9	3.258			87.705	4.68	94.447	4.764
40.749	4.244	26.863	2.976			261.4	3.762	226.8	3.244			86.487	4.678	95.666	4.764
40.951	4.246	27.065	2.976			259.4	3.746	224.8	3.232			85.268	4.676	96.884	4.764
41.153	4.248	27.267	2.976			257.3	3.732	222.8	3.219			84.049	4.674	98.103	4.765
41.356	4.25	27.469	2.976			255.3	3.717	220.8	3.204			82.831	4.672	99.322	4.765
41.559	4.252	27.671	2.977			253.3	3.703	218.7	3.19			81.612	4.67	100.54	4.765
41.761	4.253	27.872	2.977			251.2	3.687	216.7	3.174			80.393	4.669	101.759	4.766
41.964	4.255	28.074	2.977			249.2	3.673	214.7	3.157			79.175	4.667	102.978	4.766
42.166	4.257	28.276	2.977			247.2	3.658	212.7	3.139			77.956	4.665	104.196	4.766
42.369	4.259	28.478	2.978			245.1	3.641	210.6	3.122			76.737	4.662	105.415	4.767
42.571	4.261	28.68	2.978			243.1	3.625	208.6	3.101			75.519	4.66	106.634	4.767
42.774	4.263	28.882	2.978			241.1	3.608	206.6	3.08			74.3	4.658	107.853	4.767
42.977	4.265	29.084	2.979			239.1	3.592	204.6	3.06			73.081	4.655	109.071	4.768
43.179	4.267	29.286	2.979			237.1	3.575	202.5	3.035			71.862	4.652	110.29	4.768
43.381	4.269	29.488	2.979			235	3.557	200.5	3.01			70.644	4.648	111.509	4.769
43.583	4.27	29.69	2.98			233	3.539	198.4	2.982			69.425	4.645	112.727	4.769
43.786	4.272	29.892	2.98			231	3.521	196.4	2.952			68.206	4.642	113.946	4.77
43.988	4.274	30.094	2.98			229	3.503	194.4	2.92			66.988	4.639	115.165	4.77
44.191	4.276	30.296	2.981			226.9	3.486	192.3	2.882			65.769	4.637	116.383	4.771
44.394	4.278	30.497	2.981			224.9	3.469	190.3	2.84			64.55	4.636	117.602	4.771
44.596	4.279	30.699	2.981			222.9	3.452	188.3	2.795			63.332	4.635	118.821	4.772
44.798	4.281	30.901	2.982			220.8	3.437	186.3	2.744			62.113	4.634	120.039	4.772
45.001	4.283	31.103	2.982			218.8	3.421	184.3	2.693			60.894	4.634	121.258	4.773
45.203	4.285	31.305	2.982			216.8	3.405	182.3	2.637			59.675	4.633	122.477	4.774
45.406	4.286	31.507	2.983			214.8	3.39	180.2	2.578			58.457	4.632	123.696	4.775
45.608	4.288	31.709	2.983			212.7	3.375	178.2	2.521			57.238	4.632	124.914	4.776
45.81	4.29	31.911	2.983			210.7	3.363	176.2	2.463			56.019	4.631	126.133	4.776
46.013	4.292	32.113	2.984			208.7	3.348	174.2	2.409			54.801	4.63	127.352	4.777
46.215	4.293	32.315	2.984			206.7	3.336	172.1	2.352			53.582	4.629	128.57	4.779
46.417	4.295	32.517	2.984			204.7	3.322	170.1	2.294			52.363	4.628	129.789	4.781
46.619	4.297	32.719	2.985			202.6	3.308	168.1	2.231			51.145	4.628	131.008	4.782
46.822	4.298	32.921	2.985			200.6	3.295	166.1	2.176			49.926	4.628	132.226	4.784
47.024	4.3	33.122	2.985			198.5	3.282	164	2.128			48.707	4.627	133.445	4.786
47.226	4.302	33.324	2.986			196.5	3.268	162	2.08			47.489	4.627	134.664	4.789
47.428	4.303	33.526	2.986			194.5	3.254	160	2.044			46.27	4.627	135.883	4.793
47.63	4.305	33.728	2.986			192.5	3.239	158	2.015			45.051	4.626	137.101	4.798
47.833	4.307	33.93	2.987			190.4	3.225	156.9	2			43.832	4.626	137.668	4.8
48.035	4.309	34.132	2.987			188.4	3.209					42.614	4.626	137.668	4.753
48.237	4.31	34.334	2.987			186.4	3.193					41.395	4.625	136.998	4.733
48.439	4.312	34.536	2.988			184.3	3.175					40.176	4.624	136.449	4.729
48.642	4.313	34.738	2.989			182.3	3.156					38.958	4.623	135.231	4.725
48.844	4.315	34.94	2.989			180.3	3.136					37.739	4.622	134.012	4.723
49.046	4.316	35.142	2.989			178.3	3.115					36.52	4.621	132.793	4.722
49.248	4.318	35.344	2.99			176.3	3.092					35.302	4.619	131.574	4.722
49.45	4.32	35.546	2.99			174.2	3.067					34.083	4.617	130.356	4.721
49.653	4.321	35.748	2.99			172.2	3.043					32.864	4.615	129.137	4.721
49.856	4.323	35.95	2.991			170.2	3.014					31.645	4.612	127.918	4.72
50.058	4.324	36.152	2.992			168.2	2.986					30.427	4.609	126.7	4.72
50.26	4.326	36.353	2.992			166.1	2.955					29.208	4.604	125.481	4.719
50.462	4.328	36.555	2.993			164.1	2.92					27.989	4.599	124.262	4.718
50.665	4.329	36.757	2.993			162.1	2.885					26.771	4.591	123.044	4.718
50.867	4.331	36.959	2.994			160.1	2.844					25.552	4.582	121.825	4.718
51.069	4.333	37.161	2.994			158	2.803					24.333	4.568	120.606	4.717
51.272	4.334	37.363	2.995			156	2.759					23.115	4.549	119.387	4.717
51.474	4.335	37.565	2.995			154	2.707					22.296	4.529	118.169	4.716
51.677	4.337	37.767	2.996			152	2.655					21.896	4.516	116.95	4.716
51.879	4.338	37.969	2.996			149.9	2.601					21.445	4.496	115.731	4.715
52.081	4.34	38.171	2.997			147.9	2.546					21.096	4.475	114.513	4.715
52.284	4.341	38.373	2.998			145.9	2.494					20.83	4.455	113.294	4.715
52.486	4.342	38.575	2.998			143.8	2.443					20.677	4.442	112.075	4.714
52.688	4.344	38.777	2.999			141.8	2.393					20.472	4.422	110.857	4.714
52.891	4.346	38.978	2.999			139.8	2.343					20.295	4.402	109.638	4.713
53.093	4.347	39.18	3			137.8	2.296					20.127	4.382	108.419	4.713
53.296	4.349	39.382	3			135.8	2.242					19.972	4.361	107.2	4.712
53.497	4.35	39.584	3.001			133.7	2.193					19.824	4.341	105.982	4.711
53.699	4.351	39.786	3.002			131.7	2.144					19.686	4.321	104.763	4.71
53.902	4.353	39.988	3.002			129.7	2.098					19.548	4.301	103.544	4.709
54.104	4.354	40.19	3.003			127.7	2.047					19.459	4.287	102.326	4.708
54.306	4.355	40.392	3.004			125.6	2.007					19.329	4.267	101.107	4.707
54.509	4.357	40.594	3.004			125.3	2					19.199	4.247	99.888	4.706
54.711	4.358	40.796	3.005									19.069	4.226	98.67	4.705
54.913	4.359	40.998	3.006									18.934	4.206	97.451	4.703
55.116	4.361	41.2	3.006									18.798	4.186	96.232	4.701
55.318	4.362	41.402	3.007									18.65	4.166	95.014	4.699
55.521	4.364	41.603	3.008									18.492	4.146	93.795	4.697
55.723	4.365	41.805	3.009									18.313	4.125	92.576	4.696
55.925	4.366	42.007	3.009									18.24	4.118	91.357	4.694
56.128	4.367	42.209	3.01									18.022	4.098	90.139	4.693
56.33	4.368	42.411	3.011									17.76	4.078	88.92	4.692
56.532	4.37	42.613	3.012									17.44	4.058	87.701	4.691
56.735	4.371	42.815	3.013									17.066	4.038	86.483	4.691
56.937	4.372	43.017	3.013									17.021	4.036	85.264	4.69
57.14	4.373	43.219	3.014									16.588	4.016	84.045	4.69
57.342	4.375	43.421	3.015									16.138	3.996	82.827	4.689
57.544	4.376	43.623	3.016									15.802	3.981	81.608	4.689
57.746	4.377	43.825	3.017									15.37	3.961	80.389	4.688
57.949	4.379	44.027	3.018									14.986	3.94	79.17	4.688
58.151	4.38	44.229	3.018									14.653	3.92	77.952	4.688
58.353	4.381	44.431	3.019									14.584	3.916	76.733	4.687
58.556	4.382	44.632	3.02									14.32	3.895	75.514	4.687
58.758	4.383	44.834	3.021									14.102	3.875	74.296	4.687
58.96	4.385	45.036	3.022									13.932	3.855	73.077	4.686
59.163	4.386	45.238	3.023									13.798	3.835	71.858	4.686
59.365	4.387	45.44	3.024									13.692	3.814	70.64	4.685
59.567	4.388	45.642	3.025									13.605	3.794	69.421	4.685
59.77	4.389	45.844	3.026									13.534	3.774	68.202	4.684
59.972	4.391	46.046	3.027									13.471	3.753	66.984	4.684
60.175	4.392	46.248	3.028									13.414	3.733	65.765	4.683
60.377	4.393	46.45	3.03									13.365	3.713	64.546	4.683
60.579	4.394	46.652	3.03									13.316	3.693	63.327	4.683
60.781	4.395	46.854	3.032									13.272	3.673	62.109	4.682
60.984	4.396	47.056	3.033									13.227	3.652	60.89	4.681
61.186	4.397	47.257	3.034									13.184	3.632	59.671	4.681
61.389	4.399	47.459	3.035									13.142	3.61	58.453	4.68
61.591	4.399	47.661	3.037									13.099	3.589	57.234	4.679
61.794	4.401	47.863	3.038									13.058	3.569	56.015	4.679
61.997	4.402	48.065	3.039									13.018	3.548	54.797	4.679
62.199	4.403	48.267	3.041									12.977	3.528	53.578	4.678
62.402	4.404	48.469	3.042									12.936	3.507	52.359	4.677
62.604	4.405	48.671	3.043									12.896	3.486	51.14	4.677
62.806	4.406	48.873	3.044									12.855	3.465	49.922	4.676
63.009	4.407	49.075	3.046									12.815	3.444	48.703	4.676
63.212	4.408	49.277	3.047									12.774	3.424	47.484	4.675
63.414	4.409	49.479	3.049									12.733	3.403	46.266	4.674
63.617	4.409	49.681	3.05									12.693	3.383	45.047	4.673
63.82	4.411	49.883	3.052									12.652	3.362	43.828	4.672
64.022	4.412	50.085	3.053									12.611	3.341	42.61	4.671
64.225	4.413	50.287	3.055									12.569	3.32	41.391	4.67
64.427	4.414	50.488	3.056									12.528	3.3	40.172	4.668
64.63	4.415	50.69	3.058									12.486	3.279	38.954	4.666
64.832	4.416	50.892	3.06									12.443	3.259	37.735	4.664
65.035	4.417	51.094	3.061									12.4	3.238	36.516	4.661
65.238	4.417	51.296	3.063									12.358	3.218	35.297	4.658
65.44	4.418	51.498	3.064									12.315	3.197	34.079	4.653
65.643	4.42	51.7	3.066									12.27	3.176	32.86	4.648
65.846	4.42	51.902	3.068									12.226	3.155	31.641	4.641
66.048	4.421	52.104	3.07									12.181	3.135	30.423	4.632
66.25	4.422	52.306	3.071									12.146	3.118	29.204	4.62
66.453	4.423	52.508	3.073									12.102	3.098	27.985	4.603
66.655	4.424	52.71	3.075									12.057	3.078	27.055	4.582
66.858	4.425	52.912	3.078									12.012	3.058	26.767	4.574
67.06	4.426	53.114	3.079									11.968	3.038	26.224	4.554
67.263	4.427	53.316	3.081									11.923	3.017	25.844	4.534
67.465	4.428	53.518	3.083									11.878	2.997	25.566	4.514
67.667	4.429	53.72	3.086									11.834	2.976	25.548	4.512
67.87	4.43	53.922	3.087									11.789	2.956	25.343	4.492
68.072	4.43	54.124	3.09									11.744	2.935	25.178	4.472
68.275	4.431	54.326	3.092									11.699	2.914	25.04	4.452
68.477	4.432	54.528	3.094									11.655	2.894	24.922	4.432
68.68	4.433	54.729	3.096									11.61	2.873	24.815	4.412
68.882	4.434	54.931	3.098									11.563	2.852	24.715	4.391
69.085	4.435	55.133	3.101									11.517	2.832	24.62	4.371
69.288	4.436	55.335	3.103									11.47	2.812	24.53	4.351
69.49	4.437	55.537	3.105									11.419	2.791	24.445	4.331
69.693	4.438	55.739	3.108									11.366	2.77	24.358	4.311
69.895	4.439	55.941	3.11									11.309	2.75	24.329	4.304
70.097	4.439	56.143	3.113									11.244	2.73	24.244	4.284
70.3	4.44	56.345	3.115									11.159	2.71	24.157	4.263
70.502	4.441	56.547	3.118									10.993	2.69	24.067	4.243
70.704	4.442	56.749	3.121									10.928	2.687	23.972	4.223
70.907	4.443	56.951	3.123									9.709	2.67	23.868	4.203
71.11	4.444	57.153	3.126									8.49	2.663	23.752	4.183
71.312	4.444	57.355	3.128									7.272	2.658	23.618	4.163
71.514	4.445	57.557	3.131									6.053	2.656	23.454	4.142
71.717	4.446	57.759	3.134									4.834	2.653	23.251	4.122
71.919	4.447	57.96	3.136									3.615	2.65	23.11	4.111
72.121	4.448	58.162	3.14									2.397	2.648	22.812	4.091
72.323	4.449	58.364	3.142									1.178	2.646	22.424	4.07
72.525	4.45	58.566	3.145									-0.041	2.644	21.965	4.05
72.727	4.451	58.768	3.148									-1.259	2.642	21.892	4.047
72.93	4.452	58.97	3.151									-2.478	2.64	21.408	4.027
73.132	4.452	59.172	3.154									-3.697	2.638	20.917	4.007
73.334	4.453	59.374	3.157									-4.915	2.635	20.673	3.996
73.537	4.454	59.576	3.16									-6.134	2.634	20.24	3.976
73.739	4.455	59.778	3.163									-7.353	2.632	19.859	3.956
73.941	4.456	59.98	3.166									-8.572	2.63	19.523	3.936
74.144	4.457	60.182	3.169									-9.79	2.628	19.454	3.931
74.346	4.457	60.384	3.173									-11.009	2.626	19.198	3.911
74.548	4.458	60.585	3.176									-12.228	2.624	18.989	3.891
74.75	4.459	60.787	3.179									-13.446	2.621	18.829	3.871
74.952	4.46	60.989	3.182									-14.665	2.619	18.709	3.851
75.155	4.461	61.191	3.186									-15.884	2.617	18.618	3.83
75.357	4.461	61.393	3.189									-17.102	2.613	18.544	3.81
75.559	4.462	61.595	3.193									-18.321	2.611	18.486	3.79
75.762	4.463	61.797	3.196									-19.54	2.607	18.435	3.769
75.964	4.464	61.999	3.2									-20.758	2.604	18.388	3.749
76.167	4.465	62.201	3.203									-21.977	2.6	18.345	3.728
76.369	4.466	62.403	3.207									-23.196	2.595	18.303	3.707
76.572	4.466	62.605	3.21									-24.415	2.589	18.264	3.687
76.774	4.467	62.807	3.214									-25.633	2.582	18.236	3.672
76.977	4.468	63.009	3.217									-26.852	2.574	18.195	3.65
77.179	4.469	63.211	3.221									-28.071	2.564	18.156	3.63
77.382	4.47	63.413	3.225									-29.289	2.552	18.12	3.61
77.584	4.47	63.615	3.229									-30.508	2.536	18.081	3.589
77.786	4.471	63.817	3.233									-31.617	2.516	18.045	3.569
77.988	4.472	64.019	3.236									-31.727	2.514	18.006	3.548
78.19	4.473	64.221	3.24									-32.527	2.493	17.968	3.527
78.393	4.474	64.423	3.244									-32.945	2.481	17.929	3.506
78.595	4.475	64.625	3.248									-33.48	2.461	17.89	3.486
78.798	4.476	64.827	3.252									-33.918	2.44	17.852	3.465
79	4.477	65.028	3.256									-34.164	2.427	17.813	3.445
79.202	4.478	65.23	3.26									-34.477	2.407	17.773	3.425
79.404	4.478	65.432	3.264									-34.743	2.387	17.732	3.404
79.607	4.479	65.634	3.268									-34.968	2.367	17.691	3.384
79.81	4.48	65.836	3.272									-35.165	2.347	17.651	3.363
80.012	4.481	66.038	3.277									-35.334	2.327	17.608	3.343
80.214	4.482	66.24	3.28									-35.383	2.32	17.565	3.322
80.417	4.483	66.442	3.284									-35.531	2.3	17.523	3.302
80.619	4.484	66.644	3.288									-35.661	2.28	17.476	3.281
80.821	4.484	66.846	3.293									-35.783	2.26	17.431	3.26
81.024	4.485	67.048	3.297									-35.893	2.24	17.385	3.24
81.226	4.486	67.25	3.301									-35.996	2.22	17.338	3.22
81.428	4.487	67.452	3.306									-36.096	2.199	17.291	3.2
81.631	4.488	67.654	3.31									-36.191	2.179	17.24	3.179
81.833	4.488	67.856	3.315									-36.287	2.159	17.19	3.159
82.035	4.489	68.058	3.319									-36.38	2.139	17.139	3.138
82.237	4.49	68.26	3.324									-36.482	2.118	17.088	3.118
82.44	4.491	68.462	3.328									-36.593	2.098	17.037	3.098
82.642	4.492	68.663	3.334									-36.602	2.097	17.017	3.09
82.844	4.492	68.865	3.338									-36.74	2.077	16.966	3.07
83.047	4.493	69.067	3.343									-36.935	2.056	16.915	3.05
83.25	4.494	69.269	3.348									-37.229	2.036	16.865	3.03
83.452	4.495	69.471	3.352									-37.733	2.016	16.814	3.009
83.654	4.496	69.673	3.357									-37.82	2.013	16.763	2.989
83.857	4.497	69.875	3.362									-38.391	2	16.714	2.969
84.059	4.498	70.077	3.367											16.664	2.948
84.261	4.499	70.279	3.371											16.615	2.928
84.463	4.5	70.481	3.376											16.566	2.908
84.665	4.501	70.683	3.381											16.517	2.888
84.867	4.501	70.885	3.386											16.467	2.867
85.069	4.502	71.087	3.39											16.416	2.847
85.271	4.503	71.288	3.395											16.365	2.826
85.473	4.504	71.49	3.4											16.31	2.806
85.675	4.505	71.692	3.405											16.251	2.786
85.878	4.506	71.894	3.41											16.184	2.766
86.08	4.506	72.096	3.415											16.099	2.746
86.282	4.507	72.298	3.42											15.902	2.725
86.484	4.508	72.5	3.425											15.798	2.723
86.686	4.509	72.702	3.429											14.58	2.712
86.889	4.51	72.904	3.435											13.361	2.705
87.091	4.511	73.106	3.44											12.142	2.7
87.294	4.511	73.308	3.445											10.924	2.697
87.496	4.512	73.51	3.45											9.705	2.693
87.699	4.513	73.712	3.455											8.486	2.689
87.902	4.514	73.913	3.46											7.267	2.685
88.104	4.515	74.115	3.465											6.049	2.68
88.306	4.516	74.317	3.47											4.83	2.675
88.509	4.517	74.519	3.475											3.611	2.668
88.711	4.517	74.721	3.481											2.393	2.66
88.913	4.518	74.923	3.486											1.174	2.655
89.115	4.519	75.125	3.491											-0.045	2.651
89.318	4.52	75.327	3.496											-1.263	2.648
89.52	4.521	75.529	3.502											-2.482	2.645
89.722	4.522	75.731	3.508											-3.701	2.643
89.924	4.523	75.933	3.513											-4.92	2.641
90.126	4.523	76.135	3.518											-6.138	2.639
90.328	4.524	76.337	3.523											-7.357	2.637
90.531	4.525	76.539	3.528											-8.576	2.635
90.733	4.526	76.741	3.534											-9.794	2.634
90.935	4.527	76.943	3.539											-11.013	2.632
91.137	4.528	77.145	3.544											-12.232	2.63
91.339	4.528	77.347	3.55											-13.45	2.628
91.541	4.529	77.549	3.555											-14.669	2.626
91.743	4.53	77.75	3.561											-15.888	2.624
91.945	4.531	77.952	3.566											-17.106	2.622
92.147	4.532	78.154	3.57											-18.325	2.62
92.349	4.532	78.356	3.576											-19.544	2.618
92.552	4.533	78.558	3.582											-20.763	2.615
92.754	4.534	78.76	3.587											-21.981	2.612
92.956	4.534	78.962	3.591											-23.2	2.609
93.158	4.535	79.164	3.598											-24.419	2.605
93.36	4.536	79.366	3.603											-25.637	2.601
93.562	4.537	79.568	3.609											-26.856	2.595
93.765	4.538	79.77	3.614											-28.075	2.589
93.967	4.538	79.972	3.619											-29.293	2.58
94.169	4.539	80.174	3.625											-30.512	2.569
94.371	4.54	80.375	3.63											-31.731	2.552
94.574	4.541	80.577	3.635											-32.72	2.532
94.776	4.542	80.779	3.641											-32.95	2.526
94.979	4.543	80.981	3.646											-33.579	2.506
95.181	4.543	81.183	3.652											-34.048	2.486
95.383	4.544	81.385	3.657											-34.168	2.48
95.585	4.545	81.587	3.662											-34.509	2.46
95.787	4.546	81.789	3.667											-34.788	2.44
95.989	4.546	81.991	3.672											-35.027	2.42
96.192	4.547	82.193	3.678											-35.226	2.4
96.394	4.548	82.395	3.684											-35.387	2.382
96.596	4.549	82.597	3.688											-35.537	2.361
96.798	4.549	82.799	3.693											-35.675	2.341
97	4.55	83	3.698											-35.797	2.321
97.203	4.551	83.202	3.704											-35.911	2.301
97.405	4.551	83.404	3.709											-36.013	2.281
97.607	4.552	83.606	3.714											-36.11	2.261
97.809	4.553	83.808	3.72											-36.201	2.241
98.012	4.554	84.01	3.725											-36.291	2.22
98.214	4.554	84.212	3.73											-36.376	2.2
98.416	4.555	84.414	3.735											-36.461	2.179
98.618	4.555	84.616	3.74											-36.547	2.159
98.82	4.556	84.818	3.745											-36.606	2.145
99.023	4.557	85.02	3.75											-36.699	2.125
99.225	4.558	85.222	3.756											-36.803	2.105
99.427	4.558	85.424	3.76											-36.937	2.084
99.629	4.559	85.626	3.765											-37.134	2.064
99.832	4.559	85.828	3.77											-37.501	2.044
100.034	4.56	86.03	3.775											-37.824	2.034
100.236	4.561	86.232	3.779											-39.043	2.015
100.439	4.562	86.434	3.785											-40.262	2.004
100.641	4.563	86.636	3.789											-40.889	2
100.844	4.563	86.838	3.794
101.047	4.564	87.04	3.798
101.249	4.564	87.242	3.804
101.452	4.565	87.444	3.808
101.654	4.566	87.646	3.812
101.857	4.566	87.848	3.817
102.059	4.567	88.05	3.82
102.261	4.568	88.252	3.825
102.463	4.568	88.454	3.829
102.666	4.569	88.656	3.833
102.868	4.569	88.858	3.836
103.07	4.57	89.06	3.841
103.273	4.571	89.262	3.845
103.475	4.571	89.463	3.849
103.677	4.572	89.665	3.852
103.879	4.572	89.868	3.856
104.082	4.573	90.069	3.86
104.284	4.574	90.271	3.863
104.487	4.574	90.473	3.866
104.689	4.575	90.675	3.87
104.891	4.575	90.877	3.873
105.094	4.576	91.079	3.876
105.296	4.577	91.281	3.88
105.499	4.577	91.483	3.882
105.701	4.578	91.685	3.885
105.904	4.578	91.887	3.888
106.106	4.579	92.089	3.891
106.309	4.579	92.291	3.894
106.511	4.58	92.493	3.897
106.714	4.58	92.694	3.901
106.917	4.581	92.896	3.903
107.12	4.581	93.098	3.906
107.322	4.582	93.3	3.909
107.524	4.582	93.502	3.912
107.727	4.583	93.704	3.914
107.93	4.584	93.906	3.917
108.132	4.584	94.108	3.92
108.335	4.585	94.31	3.922
108.538	4.585	94.512	3.925
108.74	4.586	94.714	3.927
108.943	4.586	94.916	3.93
109.145	4.587	95.118	3.932
109.348	4.587	95.32	3.934
109.55	4.588	95.522	3.936
109.752	4.588	95.724	3.939
109.955	4.589	95.926	3.941
110.157	4.59	96.128	3.944
110.36	4.59	96.33	3.946
110.562	4.59	96.532	3.948
110.765	4.591	96.734	3.95
110.968	4.591	96.936	3.952
111.17	4.592	97.138	3.955
111.373	4.592	97.34	3.956
111.576	4.593	97.542	3.958
111.779	4.593	97.744	3.961
111.981	4.594	97.946	3.963
112.183	4.594	98.148	3.965
112.386	4.594	98.35	3.967
112.589	4.595	98.552	3.969
112.791	4.595	98.754	3.971
112.994	4.596	98.956	3.973
113.196	4.596	99.158	3.975
113.398	4.597	99.36	3.977
113.601	4.597	99.562	3.978
113.804	4.597	99.764	3.981
114.007	4.598	99.966	3.983
114.209	4.598	100.168	3.985
114.412	4.599	100.37	3.987
114.614	4.599	100.572	3.988
114.817	4.599	100.774	3.99
115.02	4.6	100.976	3.992
115.223	4.6	101.178	3.993
115.425	4.6	101.38	3.995
115.628	4.601	101.582	3.997
115.83	4.601	101.784	3.999
116.033	4.602	101.986	4
116.236	4.602	102.188	4.003
116.439	4.602	102.39	4.004
116.641	4.603	102.592	4.006
116.843	4.603	102.794	4.008
117.046	4.603	102.996	4.009
117.248	4.604	103.198	4.011
117.451	4.604	103.4	4.013
117.653	4.604	103.602	4.015
117.856	4.605	103.804	4.016
118.059	4.605	104.006	4.018
118.261	4.606	104.208	4.02
118.463	4.606	104.41	4.022
118.666	4.607	104.612	4.023
118.868	4.607	104.814	4.025
119.07	4.607	105.016	4.027
119.272	4.608	105.218	4.029
119.475	4.608	105.42	4.03
119.678	4.608	105.622	4.032
119.88	4.608	105.824	4.034
120.082	4.609	106.026	4.036
120.284	4.609	106.228	4.037
120.487	4.61	106.43	4.039
120.69	4.61	106.632	4.04
120.892	4.61	106.834	4.042
121.095	4.611	107.036	4.044
121.297	4.611	107.238	4.046
121.5	4.611	107.44	4.048
121.702	4.611	107.642	4.049
121.905	4.612	107.844	4.051
122.107	4.612	108.046	4.053
122.31	4.612	108.247	4.054
122.512	4.612	108.449	4.056
122.714	4.613	108.651	4.058
122.916	4.613	108.853	4.059
123.119	4.613	109.055	4.061
123.322	4.613	109.257	4.063
123.524	4.614	109.459	4.064
123.727	4.614	109.661	4.066
123.929	4.614	109.863	4.068
124.131	4.615	110.065	4.07
124.333	4.615	110.267	4.071
124.536	4.615	110.469	4.073
124.738	4.615	110.671	4.075
124.94	4.616	110.873	4.076
125.143	4.616	111.075	4.078
125.345	4.616	111.277	4.08
125.547	4.616	111.479	4.081
125.749	4.617	111.681	4.083
125.952	4.617	111.883	4.085
126.154	4.617	112.085	4.086
126.357	4.617	112.287	4.088
126.559	4.617	112.488	4.09
126.761	4.618	112.69	4.092
126.963	4.618	112.893	4.093
127.165	4.618	113.094	4.095
127.368	4.618	113.296	4.096
127.57	4.619	113.498	4.098
127.772	4.619	113.7	4.1
127.974	4.619	113.902	4.101
128.177	4.619	114.104	4.103
128.379	4.62	114.306	4.105
128.581	4.62	114.508	4.107
128.783	4.62	114.71	4.108
128.986	4.62	114.912	4.11
129.188	4.621	115.114	4.111
129.39	4.621	115.316	4.113
129.593	4.621	115.518	4.115
129.795	4.621	115.72	4.116
129.997	4.621	115.922	4.118
130.199	4.622	116.124	4.12
130.401	4.622	116.326	4.121
130.603	4.622	116.528	4.123
130.805	4.622	116.73	4.125
131.008	4.622	116.932	4.126
131.21	4.623	117.134	4.128
131.412	4.623	117.336	4.13
131.614	4.623	117.538	4.131
131.817	4.623	117.74	4.133
132.019	4.624	117.942	4.135
132.221	4.624	118.144	4.136
132.423	4.624	118.346	4.138
132.626	4.624	118.547	4.139
132.828	4.624	118.749	4.141
133.03	4.625	118.952	4.143
133.232	4.625	119.154	4.145
133.435	4.625	119.356	4.146
133.638	4.625	119.558	4.147
133.84	4.625	119.76	4.149
134.042	4.626	119.962	4.151
134.245	4.626	120.164	4.152
134.447	4.627	120.366	4.154
134.649	4.627	120.568	4.156
134.851	4.627	120.77	4.157
135.054	4.627	120.972	4.159
135.257	4.627	121.174	4.16
135.459	4.628	121.375	4.162
135.661	4.628	121.577	4.163
135.864	4.628	121.779	4.165
136.066	4.628	121.981	4.166
136.268	4.629	122.183	4.168
136.471	4.629	122.385	4.169
136.674	4.629	122.587	4.171
136.876	4.629	122.789	4.173
137.078	4.63	122.991	4.174
137.281	4.63	123.193	4.176
137.483	4.63	123.395	4.177
137.685	4.63	123.597	4.179
137.887	4.63	123.799	4.18
138.09	4.63	124.001	4.182
138.292	4.631	124.203	4.183
138.494	4.631	124.405	4.184
138.696	4.631	124.607	4.186
138.898	4.631	124.809	4.187
139.1	4.632	125.011	4.189
139.302	4.632	125.213	4.19
139.504	4.632	125.415	4.192
139.707	4.632	125.617	4.193
139.909	4.632	125.819	4.195
140.111	4.633	126.021	4.196
140.313	4.633	126.223	4.197
140.515	4.633	126.425	4.199
140.717	4.633	126.627	4.2
140.92	4.634	126.829	4.202
141.123	4.634	127.031	4.203
141.325	4.634	127.232	4.204
141.527	4.634	127.434	4.206
141.729	4.634	127.636	4.207
141.932	4.634	127.838	4.209
142.134	4.635	128.04	4.21
142.337	4.635	128.242	4.211
142.539	4.635	128.444	4.212
142.741	4.636	128.646	4.214
142.944	4.636	128.848	4.215
143.146	4.636	129.05	4.216
143.348	4.636	129.252	4.218
143.551	4.636	129.454	4.219
143.754	4.637	129.656	4.221
143.956	4.637	129.858	4.222
144.158	4.637	130.06	4.223
144.361	4.637	130.262	4.224
144.563	4.638	130.464	4.226
144.766	4.638	130.666	4.227
144.969	4.638	130.868	4.228
145.171	4.638	131.07	4.23
145.373	4.639	131.272	4.231
145.576	4.639	131.474	4.232
145.778	4.639	131.676	4.234
145.981	4.639	131.878	4.235
146.183	4.639	132.08	4.236
146.385	4.639	132.281	4.237
146.587	4.64	132.483	4.238
146.79	4.64	132.685	4.24
146.992	4.64	132.887	4.241
147.194	4.64	133.089	4.242
147.396	4.641	133.291	4.244
147.598	4.641	133.493	4.245
147.8	4.641	133.695	4.246
148.003	4.641	133.897	4.247
148.205	4.642	134.099	4.249
148.408	4.642	134.301	4.249
148.61	4.642	134.503	4.251
148.813	4.642	134.705	4.252
149.015	4.643	134.907	4.253
149.218	4.643	135.109	4.254
149.42	4.643	135.311	4.255
149.622	4.643	135.513	4.256
149.825	4.643	135.715	4.257
150.028	4.644	135.917	4.258
150.23	4.644	136.119	4.26
150.432	4.644	136.321	4.261
150.635	4.644	136.522	4.262
150.837	4.645	136.724	4.263
151.04	4.645	136.927	4.264
151.242	4.645	137.129	4.266
151.444	4.645	137.331	4.266
151.647	4.645	137.532	4.267
151.85	4.646	137.734	4.269
152.052	4.646	137.936	4.27
152.255	4.646	138.138	4.271
152.457	4.647	138.34	4.272
152.66	4.647	138.542	4.273
152.862	4.647	138.744	4.274
153.065	4.647	138.946	4.275
153.267	4.648	139.148	4.276
153.469	4.648	139.35	4.277
153.672	4.648	139.552	4.278
153.874	4.648	139.754	4.279
154.076	4.649	139.956	4.28
154.279	4.649	140.157	4.281
154.481	4.649	140.359	4.283
154.684	4.649	140.561	4.284
154.887	4.65	140.763	4.285
155.09	4.65	140.965	4.286
155.292	4.65	141.167	4.287
155.494	4.651	141.369	4.288
155.697	4.651	141.571	4.289
155.9	4.651	141.773	4.29
156.103	4.651	141.975	4.291
156.305	4.652	142.177	4.292
156.507	4.652	142.379	4.293
156.709	4.652	142.581	4.294
156.912	4.652	142.783	4.295
157.114	4.652	142.985	4.296
157.316	4.653	143.187	4.297
157.518	4.653	143.389	4.298
157.721	4.653	143.591	4.299
157.923	4.654	143.793	4.3
158.125	4.654	143.994	4.301
158.327	4.654	144.196	4.302
158.529	4.654	144.398	4.303
158.731	4.655	144.6	4.304
158.934	4.655	144.802	4.306
159.135	4.655	145.004	4.306
159.338	4.656	145.206	4.307
159.54	4.656	145.408	4.308
159.743	4.656	145.61	4.31
159.945	4.656	145.812	4.311
160.148	4.656	146.014	4.311
160.351	4.657	146.216	4.312
160.553	4.657	146.418	4.313
160.756	4.657	146.62	4.314
160.959	4.657	146.822	4.315
161.161	4.658	147.024	4.316
161.363	4.658	147.226	4.317
161.565	4.658	147.428	4.319
161.768	4.659	147.63	4.32
161.97	4.659	147.831	4.32
162.173	4.659	148.033	4.321
162.375	4.66	148.235	4.322
162.577	4.66	148.437	4.323
162.779	4.66	148.64	4.324
162.982	4.66	148.841	4.326
163.185	4.661	149.043	4.327
163.387	4.661	149.245	4.328
163.59	4.661	149.447	4.328
163.792	4.661	149.649	4.33
163.994	4.662	149.851	4.33
164.197	4.662	150.053	4.332
164.399	4.662	150.255	4.333
164.602	4.662	150.457	4.333
164.804	4.663	150.659	4.334
165.006	4.663	150.861	4.335
165.208	4.663	151.063	4.336
165.41	4.664	151.265	4.337
165.612	4.664	151.466	4.338
165.815	4.664	151.668	4.339
166.017	4.664	151.87	4.34
166.22	4.665	152.072	4.342
166.422	4.665	152.274	4.342
166.624	4.665	152.476	4.343
166.826	4.665	152.678	4.344
167.028	4.665	152.88	4.346
167.231	4.666	153.082	4.346
167.434	4.666	153.284	4.348
167.636	4.666	153.486	4.349
167.839	4.667	153.688	4.35
168.041	4.667	153.89	4.351
168.243	4.667	154.092	4.352
168.446	4.668	154.294	4.353
168.649	4.668	154.496	4.354
168.851	4.668	154.698	4.355
169.053	4.669	154.9	4.356
169.256	4.669	155.102	4.357
169.458	4.669	155.304	4.358
169.66	4.669	155.506	4.359
169.863	4.67	155.708	4.36
170.065	4.67	155.91	4.361
170.268	4.67	156.112	4.362
170.47	4.671	156.314	4.363
170.672	4.671	156.516	4.364
170.875	4.671	156.718	4.365
171.077	4.672	156.92	4.366
171.279	4.672	157.122	4.367
171.482	4.672	157.324	4.368
171.684	4.673	157.526	4.369
171.887	4.673	157.728	4.371
172.09	4.673	157.93	4.372
172.292	4.674	158.131	4.373
172.494	4.674	158.334	4.374
172.697	4.674	158.535	4.375
172.899	4.674	158.737	4.377
173.101	4.675	158.939	4.377
173.304	4.675	159.141	4.378
173.506	4.675	159.343	4.38
173.709	4.676	159.545	4.381
173.911	4.676	159.747	4.382
174.114	4.676	159.949	4.383
174.317	4.677	160.151	4.384
174.519	4.677	160.353	4.385
174.722	4.677	160.555	4.386
174.925	4.678	160.757	4.387
175.127	4.678	160.959	4.388
175.33	4.678	161.16	4.39
175.533	4.679	161.362	4.391
175.736	4.679	161.564	4.392
175.938	4.679	161.766	4.393
176.141	4.679	161.968	4.395
176.344	4.68	162.17	4.395
176.546	4.68	162.372	4.397
176.748	4.68	162.574	4.398
176.95	4.68	162.776	4.399
177.153	4.681	162.978	4.4
177.355	4.681	163.18	4.401
177.557	4.681	163.382	4.403
177.76	4.682	163.584	4.404
177.963	4.682	163.786	4.405
178.165	4.682	163.988	4.406
178.368	4.683	164.19	4.407
178.57	4.683	164.391	4.408
178.772	4.683	164.593	4.409
178.975	4.683	164.795	4.411
179.178	4.684	164.997	4.412
179.38	4.684	165.199	4.413
179.583	4.684	165.401	4.414
179.785	4.685	165.603	4.416
179.988	4.685	165.805	4.417
180.19	4.685	166.007	4.418
180.392	4.685	166.209	4.419
180.594	4.686	166.411	4.421
180.797	4.686	166.613	4.422
180.999	4.686	166.815	4.423
181.202	4.687	167.016	4.424
181.404	4.687	167.218	4.425
181.606	4.687	167.42	4.426
181.809	4.688	167.622	4.428
182.01	4.688	167.824	4.429
182.213	4.688	168.026	4.43
182.415	4.688	168.228	4.431
182.617	4.689	168.43	4.432
182.819	4.689	168.632	4.434
183.021	4.69	168.834	4.435
183.224	4.69	169.036	4.436
183.426	4.69	169.238	4.437
183.628	4.691	169.44	4.438
183.831	4.691	169.642	4.439
184.033	4.692	169.844	4.441
184.235	4.692	170.046	4.442
184.437	4.692	170.247	4.444
184.64	4.692	170.45	4.444
184.842	4.693	170.652	4.446
185.044	4.693	170.854	4.447
185.246	4.693	171.056	4.448
185.449	4.694	171.257	4.449
185.651	4.694	171.459	4.451
185.853	4.694	171.661	4.452
186.055	4.695	171.863	4.453
186.257	4.695	172.065	4.455
186.46	4.696	172.267	4.456
186.662	4.696	172.469	4.457
186.864	4.696	172.671	4.458
187.066	4.696	172.873	4.46
187.269	4.697	173.075	4.461
187.471	4.697	173.277	4.462
187.673	4.697	173.479	4.463
187.875	4.698	173.681	4.464
188.078	4.698	173.883	4.466
188.28	4.698	174.085	4.467
188.482	4.699	174.287	4.468
188.685	4.699	174.489	4.469
188.888	4.7	174.691	4.47
189.09	4.7	174.893	4.471
189.293	4.7	175.095	4.473
189.495	4.701	175.297	4.474
189.697	4.701	175.499	4.475
189.9	4.701	175.701	4.477
190.102	4.702	175.903	4.478
190.303	4.702	176.105	4.479
190.506	4.702	176.307	4.48
190.708	4.703	176.509	4.482
190.91	4.703	176.711	4.483
191.112	4.704	176.913	4.484
191.315	4.704	177.115	4.485
191.517	4.704	177.317	4.486
191.719	4.705	177.519	4.488
191.921	4.705	177.721	4.489
192.123	4.705	177.923	4.49
192.326	4.706	178.125	4.491
192.528	4.706	178.327	4.492
192.731	4.706	178.528	4.493
192.933	4.707	178.73	4.495
193.135	4.707	178.932	4.496
193.337	4.708	179.134	4.497
193.54	4.708	179.336	4.499
193.742	4.708	179.538	4.5
193.944	4.709	179.74	4.501
194.146	4.709	179.942	4.502
194.349	4.71	180.144	4.503
194.551	4.71	180.346	4.504
194.753	4.71	180.548	4.506
194.956	4.711	180.75	4.507
195.158	4.711	180.952	4.508
195.36	4.711	181.153	4.509
195.562	4.712	181.355	4.51
195.764	4.712	181.557	4.511
195.966	4.713	181.759	4.512
196.169	4.713	181.961	4.513
196.371	4.714	182.163	4.515
196.572	4.714	182.365	4.516
196.775	4.714	182.567	4.517
196.978	4.715	182.769	4.518
197.18	4.715	182.971	4.519
197.383	4.716	183.173	4.521
197.585	4.716	183.375	4.522
197.788	4.716	183.577	4.523
197.99	4.717	183.779	4.524
198.193	4.717	183.981	4.525
198.395	4.718	184.183	4.526
198.598	4.718	184.385	4.527
198.8	4.718	184.587	4.528
199.003	4.719	184.789	4.529
199.204	4.719	184.991	4.531
199.407	4.72	185.193	4.532
199.609	4.72	185.394	4.532
199.811	4.72	185.596	4.534
200.014	4.721	185.798	4.535
200.216	4.721	186	4.536
200.419	4.722	186.202	4.537
200.621	4.722	186.404	4.538
200.823	4.723	186.606	4.539
201.026	4.723	186.808	4.541
201.228	4.723	187.01	4.542
201.43	4.724	187.212	4.543
201.632	4.724	187.414	4.544
201.835	4.725	187.616	4.545
202.037	4.725	187.818	4.546
202.238	4.726	188.02	4.547
202.441	4.726	188.222	4.548
202.643	4.726	188.424	4.549
202.845	4.727	188.625	4.55
203.048	4.727	188.827	4.551
203.25	4.728	189.029	4.552
203.452	4.728	189.231	4.553
203.655	4.729	189.433	4.554
203.858	4.729	189.635	4.555
204.06	4.729	189.837	4.556
204.262	4.73	190.039	4.557
204.464	4.731	190.241	4.558
204.667	4.731	190.443	4.559
204.869	4.732	190.645	4.56
205.072	4.732	190.847	4.561
205.274	4.732	191.049	4.562
205.476	4.733	191.25	4.563
205.679	4.733	191.452	4.564
205.881	4.734	191.654	4.565
206.084	4.735	191.856	4.566
206.286	4.735	192.058	4.567
206.488	4.736	192.26	4.568
206.69	4.736	192.462	4.569
206.893	4.736	192.664	4.57
207.095	4.737	192.866	4.57
207.297	4.738	193.068	4.572
207.5	4.738	193.27	4.572
207.702	4.739	193.472	4.573
207.904	4.739	193.674	4.574
208.106	4.74	193.875	4.575
208.309	4.74	194.077	4.576
208.51	4.741	194.279	4.577
208.713	4.741	194.481	4.578
208.915	4.741	194.683	4.579
209.117	4.742	194.885	4.579
209.319	4.742	195.087	4.58
209.522	4.743	195.289	4.581
209.725	4.744	195.491	4.582
209.927	4.744	195.693	4.583
210.129	4.745	195.895	4.584
210.331	4.745	196.097	4.585
210.533	4.746	196.299	4.586
210.735	4.746	196.5	4.586
210.938	4.746	196.702	4.587
211.14	4.747	196.904	4.588
211.342	4.747	197.106	4.589
211.544	4.748	197.308	4.59
211.746	4.748	197.51	4.591
211.948	4.749	197.712	4.591
212.15	4.75	197.914	4.592
212.352	4.75	198.116	4.593
212.555	4.75	198.318	4.594
212.757	4.751	198.52	4.594
212.959	4.751	198.722	4.595
213.161	4.752	198.924	4.596
213.363	4.752	199.125	4.597
213.566	4.753	199.327	4.597
213.768	4.754	199.529	4.598
213.97	4.754	199.731	4.599
214.172	4.754	199.933	4.6
214.374	4.755	200.135	4.6
214.577	4.755	200.337	4.601
214.779	4.756	200.539	4.602
214.981	4.757	200.741	4.602
215.184	4.757	200.943	4.603
215.386	4.758	201.145	4.604
215.588	4.758	201.347	4.604
215.79	4.758	201.549	4.605
215.993	4.759	201.75	4.606
216.194	4.759	201.952	4.607
216.397	4.759	202.154	4.607
216.599	4.76	202.356	4.608
216.802	4.761	202.558	4.608
217.004	4.761	202.76	4.609
217.206	4.762	202.962	4.61
217.408	4.762	203.164	4.61
217.61	4.763	203.366	4.611
217.812	4.763	203.568	4.611
218.014	4.763	203.77	4.612
218.217	4.764	203.972	4.613
218.419	4.764	204.174	4.613
218.621	4.765	204.375	4.614
218.823	4.765	204.577	4.614
219.025	4.766	204.779	4.615
219.227	4.766	204.981	4.616
219.429	4.766	205.183	4.616
219.631	4.767	205.385	4.617
219.833	4.767	205.587	4.617
220.035	4.768	205.789	4.618
220.237	4.768	205.991	4.618
220.44	4.768	206.193	4.619
220.641	4.769	206.395	4.619
220.844	4.769	206.597	4.62
221.046	4.77	206.799	4.621
221.248	4.77	207	4.621
221.45	4.771	207.202	4.621
221.653	4.771	207.404	4.622
221.856	4.772	207.606	4.623
222.058	4.772	207.808	4.623
222.26	4.772	208.01	4.624
222.462	4.772	208.212	4.624
222.665	4.773	208.414	4.625
222.867	4.773	208.616	4.625
223.069	4.774	208.818	4.626
223.272	4.774	209.02	4.626
223.474	4.774	209.222	4.627
223.677	4.775	209.424	4.627
223.879	4.775	209.625	4.628
224.081	4.776	209.827	4.628
224.284	4.776	210.029	4.629
224.485	4.776	210.231	4.63
224.688	4.777	210.433	4.63
224.891	4.777	210.635	4.63
225.093	4.778	210.837	4.631
225.295	4.778	211.039	4.631
225.498	4.779	211.241	4.632
225.7	4.779	211.443	4.632
225.903	4.779	211.645	4.633
226.105	4.78	211.847	4.633
226.307	4.78	212.049	4.634
226.51	4.781	212.25	4.634
226.713	4.781	212.452	4.634
226.915	4.781	212.654	4.635
227.118	4.781	212.856	4.635
227.32	4.782	213.058	4.636
227.522	4.783	213.26	4.636
227.725	4.783	213.462	4.637
227.928	4.783	213.664	4.637
228.13	4.784	213.866	4.638
228.332	4.784	214.068	4.638
228.535	4.785	214.27	4.639
228.737	4.785	214.472	4.639
228.94	4.785	214.674	4.639
229.142	4.785	214.875	4.64
229.344	4.786	215.077	4.64
229.546	4.786	215.279	4.641
229.748	4.787	215.481	4.641
229.95	4.787	215.683	4.642
230.152	4.788	215.885	4.642
230.354	4.788	216.087	4.643
230.556	4.788	216.289	4.643
230.758	4.789	216.491	4.643
230.96	4.789	216.693	4.644
231.163	4.789	216.895	4.644
231.365	4.789	217.097	4.645
231.567	4.79	217.299	4.645
231.769	4.79	217.5	4.646
231.971	4.791	217.702	4.646
232.173	4.791	217.904	4.647
232.375	4.792	218.106	4.647
232.577	4.792	218.308	4.648
232.78	4.792	218.51	4.648
232.982	4.793	218.712	4.649
233.184	4.793	218.914	4.649
233.386	4.794	219.116	4.65
233.588	4.794	219.318	4.65
233.79	4.794	219.52	4.65
233.992	4.795	219.722	4.651
234.194	4.795	219.924	4.651
234.397	4.795	220.125	4.652
234.599	4.796	220.327	4.652
234.801	4.796	220.529	4.653
235.004	4.796	220.731	4.653
235.206	4.797	220.933	4.654
235.408	4.797	221.135	4.654
235.61	4.798	221.337	4.655
235.813	4.798	221.539	4.655
236.015	4.799	221.741	4.655
236.217	4.799	221.943	4.656
236.419	4.799	222.145	4.656
236.581	4.8	222.347	4.656
236.581	4.717	222.549	4.657
236.379	4.701	222.75	4.657
236.177	4.694	222.952	4.658
235.975	4.69	223.154	4.659
235.773	4.687	223.356	4.659
235.571	4.685	223.558	4.659
235.369	4.683	223.76	4.66
235.167	4.681	223.962	4.66
234.965	4.679	224.164	4.661
234.763	4.677	224.366	4.661
234.562	4.676	224.568	4.661
234.36	4.674	224.77	4.662
234.158	4.673	224.972	4.662
233.956	4.671	225.174	4.663
233.754	4.669	225.375	4.663
233.552	4.668	225.577	4.664
233.35	4.666	225.779	4.664
233.148	4.665	225.981	4.665
232.946	4.663	226.183	4.665
232.744	4.662	226.385	4.665
232.542	4.66	226.587	4.666
232.34	4.659	226.789	4.666
232.138	4.658	226.991	4.667
231.936	4.656	227.193	4.667
231.734	4.655	227.395	4.668
231.532	4.653	227.597	4.668
231.33	4.652	227.799	4.669
231.128	4.651	228	4.669
230.926	4.65	228.202	4.67
230.724	4.648	228.404	4.67
230.522	4.647	228.606	4.67
230.321	4.645	228.808	4.671
230.119	4.644	229.01	4.671
229.917	4.643	229.212	4.672
229.715	4.642	229.414	4.672
229.513	4.64	229.616	4.673
229.311	4.639	229.818	4.673
229.109	4.638	230.02	4.674
228.907	4.637	230.222	4.674
228.705	4.636	230.424	4.674
228.503	4.634	230.626	4.675
228.301	4.633	230.828	4.675
228.099	4.632	231.03	4.676
227.897	4.631	231.231	4.676
227.696	4.63	231.433	4.677
227.494	4.629	231.635	4.677
227.292	4.628	231.837	4.677
227.09	4.627	232.039	4.678
226.888	4.625	232.241	4.678
226.686	4.624	232.443	4.679
226.484	4.623	232.645	4.679
226.282	4.622	232.847	4.679
226.08	4.621	233.049	4.68
225.878	4.62	233.251	4.68
225.676	4.619	233.453	4.681
225.474	4.618	233.655	4.681
225.272	4.617	233.857	4.682
225.07	4.615	234.059	4.682
224.868	4.614	234.26	4.683
224.666	4.613	234.462	4.683
224.465	4.612	234.664	4.683
224.263	4.611	234.866	4.684
224.061	4.61	235.068	4.684
223.859	4.609	235.27	4.684
223.657	4.607	235.472	4.685
223.455	4.606	235.674	4.685
223.253	4.605	235.876	4.686
223.051	4.603	236.078	4.686
222.849	4.603	236.28	4.687
222.647	4.601	236.482	4.687
222.445	4.6	236.684	4.688
222.243	4.599	236.885	4.688
222.041	4.598	237.087	4.688
221.84	4.596	237.289	4.689
221.638	4.595	237.491	4.689
221.436	4.594	237.693	4.69
221.234	4.592	237.895	4.69
221.032	4.591	238.097	4.69
220.83	4.59	238.299	4.691
220.628	4.588	238.501	4.692
220.426	4.587	238.703	4.692
220.224	4.586	238.905	4.692
220.022	4.584	239.107	4.693
219.82	4.582	239.309	4.693
219.618	4.581	239.51	4.693
219.416	4.579	239.712	4.694
219.215	4.578	239.914	4.694
219.013	4.576	240.116	4.695
218.811	4.575	240.318	4.695
218.609	4.573	240.52	4.696
218.407	4.572	240.722	4.696
218.205	4.57	240.924	4.696
218.003	4.568	241.126	4.697
217.801	4.567	241.328	4.697
217.599	4.565	241.53	4.698
217.397	4.563	241.732	4.698
217.195	4.561	241.934	4.699
216.993	4.559	242.135	4.699
216.791	4.557	242.337	4.7
216.59	4.555	242.539	4.7
216.388	4.554	242.741	4.7
216.186	4.552	242.943	4.701
215.984	4.55	243.145	4.701
215.782	4.547	243.347	4.701
215.58	4.546	243.549	4.702
215.378	4.543	243.751	4.702
215.176	4.541	243.953	4.703
214.974	4.539	244.155	4.703
214.772	4.536	244.357	4.704
214.57	4.534	244.559	4.704
214.368	4.532	244.76	4.705
214.166	4.53	244.962	4.705
213.964	4.527	245.164	4.705
213.762	4.525	245.366	4.706
213.56	4.522	245.568	4.706
213.359	4.52	245.77	4.707
213.157	4.517	245.972	4.707
212.955	4.514	246.174	4.708
212.753	4.511	246.376	4.708
212.551	4.508	246.578	4.709
212.349	4.506	246.78	4.709
212.147	4.502	246.982	4.71
211.945	4.5	247.184	4.71
211.743	4.496	247.385	4.71
211.541	4.493	247.587	4.711
211.339	4.49	247.789	4.711
211.137	4.487	247.991	4.712
210.935	4.483	248.193	4.712
210.734	4.48	248.395	4.713
210.532	4.477	248.597	4.714
210.33	4.473	248.799	4.714
210.128	4.469	249.001	4.714
209.926	4.466	249.203	4.715
209.724	4.462	249.405	4.715
209.522	4.458	249.607	4.716
209.32	4.454	249.809	4.716
209.118	4.45	250.01	4.717
208.916	4.446	250.212	4.717
208.714	4.442	250.414	4.718
208.512	4.438	250.616	4.718
208.31	4.432	250.818	4.719
208.108	4.428	251.02	4.719
207.906	4.424	251.222	4.72
207.705	4.42	251.424	4.72
207.503	4.415	251.626	4.721
207.301	4.41	251.828	4.721
207.099	4.405	252.03	4.722
206.897	4.4	252.232	4.722
206.695	4.395	252.434	4.723
206.493	4.391	252.635	4.723
206.291	4.386	252.837	4.724
206.089	4.381	253.039	4.725
205.887	4.375	253.241	4.725
205.685	4.37	253.443	4.726
205.483	4.365	253.645	4.726
205.281	4.359	253.847	4.727
205.08	4.354	254.049	4.727
204.878	4.349	254.251	4.728
204.676	4.343	254.453	4.728
204.474	4.337	254.655	4.729
204.272	4.332	254.857	4.729
204.07	4.327	255.059	4.73
203.868	4.321	255.26	4.731
203.666	4.315	255.462	4.731
203.464	4.31	255.664	4.732
203.262	4.304	255.866	4.732
203.06	4.298	256.068	4.733
202.858	4.293	256.27	4.734
202.656	4.287	256.472	4.734
202.455	4.281	256.674	4.735
202.253	4.275	256.876	4.736
202.051	4.269	257.078	4.736
201.849	4.263	257.28	4.737
201.647	4.258	257.482	4.737
201.445	4.252	257.684	4.738
201.243	4.246	257.885	4.739
201.041	4.24	258.087	4.739
200.839	4.232	258.289	4.74
200.637	4.226	258.491	4.741
200.435	4.22	258.693	4.741
200.233	4.213	258.895	4.742
200.031	4.207	259.097	4.742
199.83	4.201	259.299	4.743
199.628	4.195	259.501	4.744
199.426	4.189	259.703	4.744
199.224	4.182	259.905	4.745
199.022	4.176	260.107	4.745
198.82	4.17	260.309	4.746
198.618	4.164	260.51	4.747
198.416	4.158	260.712	4.747
198.214	4.151	260.914	4.748
198.012	4.145	261.116	4.749
197.81	4.139	261.318	4.75
197.608	4.133	261.52	4.75
197.406	4.127	261.722	4.751
197.205	4.121	261.924	4.751
197.003	4.115	262.126	4.752
196.801	4.109	262.328	4.753
196.599	4.103	262.53	4.753
196.397	4.098	262.732	4.754
196.195	4.091	262.934	4.754
195.993	4.085	263.135	4.755
195.791	4.08	263.337	4.756
195.589	4.074	263.539	4.757
195.387	4.069	263.741	4.757
195.185	4.063	263.943	4.758
194.983	4.057	264.145	4.758
194.781	4.051	264.347	4.759
194.579	4.045	264.549	4.759
194.377	4.04	264.751	4.76
194.175	4.034	264.953	4.761
193.974	4.029	265.155	4.761
193.772	4.023	265.357	4.762
193.569	4.017	265.559	4.763
193.368	4.011	265.76	4.763
193.166	4.006	265.962	4.764
192.964	4	266.164	4.764
192.762	3.994	266.366	4.765
192.56	3.988	266.568	4.765
192.358	3.983	266.77	4.766
192.156	3.977	266.972	4.766
191.954	3.971	267.174	4.767
191.752	3.964	267.376	4.767
191.55	3.958	267.578	4.768
191.348	3.952	267.78	4.768
191.146	3.946	267.982	4.769
190.944	3.939	268.184	4.769
190.743	3.933	268.385	4.77
190.541	3.927	268.587	4.771
190.338	3.92	268.789	4.771
190.137	3.912	268.991	4.772
189.935	3.906	269.193	4.772
189.732	3.9	269.395	4.772
189.531	3.892	269.597	4.773
189.329	3.886	269.799	4.773
189.127	3.879	270.001	4.774
188.925	3.871	270.203	4.774
188.723	3.863	270.405	4.775
188.521	3.856	270.607	4.776
188.319	3.849	270.809	4.776
188.117	3.841	271.01	4.776
187.915	3.833	271.212	4.777
187.713	3.826	271.414	4.777
187.511	3.819	271.616	4.778
187.309	3.811	271.818	4.778
187.107	3.803	272.02	4.779
186.906	3.796	272.222	4.779
186.704	3.788	272.424	4.78
186.502	3.781	272.626	4.78
186.3	3.774	272.828	4.781
186.098	3.766	273.03	4.781
185.896	3.759	273.232	4.781
185.694	3.752	273.434	4.782
185.492	3.745	273.635	4.782
185.29	3.737	273.837	4.783
185.088	3.73	274.039	4.783
184.886	3.722	274.241	4.784
184.684	3.715	274.443	4.784
184.482	3.708	274.645	4.785
184.281	3.701	274.847	4.785
184.079	3.694	275.049	4.785
183.877	3.687	275.251	4.785
183.675	3.679	275.453	4.786
183.473	3.672	275.655	4.786
183.271	3.666	275.857	4.787
183.069	3.659	276.059	4.787
182.867	3.651	276.26	4.788
182.665	3.645	276.462	4.788
182.463	3.638	276.664	4.788
182.261	3.631	276.866	4.789
182.059	3.625	277.068	4.789
181.857	3.618	277.27	4.789
181.656	3.611	277.472	4.79
181.454	3.605	277.674	4.79
181.252	3.599	277.876	4.791
181.05	3.592	278.078	4.791
180.848	3.586	278.28	4.792
180.646	3.579	278.482	4.792
180.444	3.573	278.684	4.793
180.242	3.567	278.885	4.793
180.04	3.561	279.087	4.793
179.838	3.555	279.289	4.794
179.636	3.548	279.491	4.794
179.434	3.543	279.693	4.794
179.232	3.537	279.895	4.795
179.031	3.531	280.097	4.795
178.829	3.524	280.299	4.796
178.627	3.519	280.501	4.796
178.425	3.513	280.703	4.797
178.223	3.507	280.905	4.797
178.021	3.501	281.107	4.798
177.819	3.495	281.309	4.798
177.617	3.49	281.51	4.799
177.415	3.485	281.712	4.799
177.213	3.479	281.914	4.799
177.011	3.473	282.035	4.8
176.809	3.468	282.035	4.721
176.607	3.463	281.834	4.71
176.405	3.457	281.632	4.705
176.203	3.451	281.43	4.703
176.002	3.446	281.228	4.701
175.8	3.441	281.026	4.699
175.598	3.436	280.824	4.697
175.396	3.431	280.622	4.696
175.194	3.426	280.42	4.694
174.992	3.42	280.218	4.692
174.79	3.415	280.016	4.691
174.588	3.411	279.814	4.689
174.386	3.405	279.612	4.688
174.184	3.4	279.41	4.687
173.982	3.395	279.209	4.685
173.78	3.39	279.007	4.684
173.578	3.385	278.805	4.683
173.377	3.38	278.603	4.681
173.175	3.376	278.401	4.68
172.973	3.371	278.199	4.678
172.771	3.367	277.997	4.677
172.569	3.362	277.795	4.675
172.367	3.357	277.593	4.674
172.165	3.352	277.391	4.673
171.963	3.348	277.189	4.671
171.761	3.343	276.987	4.67
171.559	3.338	276.785	4.668
171.357	3.334	276.584	4.667
171.155	3.329	276.382	4.665
170.953	3.325	276.18	4.664
170.752	3.32	275.978	4.663
170.55	3.316	275.776	4.661
170.348	3.311	275.574	4.66
170.146	3.307	275.372	4.659
169.944	3.303	275.17	4.657
169.742	3.298	274.968	4.656
169.54	3.294	274.766	4.655
169.338	3.29	274.564	4.653
169.136	3.286	274.362	4.652
168.934	3.282	274.16	4.651
168.732	3.277	273.959	4.649
168.53	3.273	273.757	4.648
168.328	3.269	273.555	4.647
168.127	3.265	273.353	4.645
167.925	3.261	273.151	4.644
167.723	3.257	272.949	4.643
167.521	3.253	272.747	4.642
167.319	3.25	272.545	4.641
167.117	3.245	272.343	4.64
166.915	3.241	272.141	4.639
166.713	3.238	271.939	4.637
166.511	3.234	271.737	4.636
166.309	3.23	271.535	4.635
166.107	3.226	271.334	4.634
165.905	3.223	271.132	4.633
165.703	3.219	270.93	4.632
165.502	3.216	270.728	4.631
165.3	3.211	270.526	4.63
165.098	3.208	270.324	4.629
164.896	3.204	270.122	4.628
164.694	3.201	269.92	4.627
164.492	3.198	269.718	4.625
164.29	3.194	269.516	4.624
164.088	3.19	269.314	4.623
163.886	3.187	269.112	4.622
163.684	3.184	268.91	4.621
163.482	3.18	268.709	4.62
163.28	3.177	268.507	4.619
163.078	3.174	268.305	4.618
162.877	3.17	268.103	4.617
162.675	3.167	267.901	4.616
162.473	3.164	267.699	4.615
162.271	3.16	267.497	4.613
162.069	3.157	267.295	4.612
161.867	3.154	267.093	4.612
161.665	3.151	266.891	4.61
161.463	3.148	266.689	4.609
161.261	3.145	266.487	4.608
161.059	3.142	266.285	4.607
160.857	3.138	266.084	4.606
160.655	3.136	265.882	4.605
160.453	3.132	265.68	4.603
160.251	3.129	265.478	4.602
160.049	3.126	265.276	4.601
159.847	3.123	265.074	4.6
159.646	3.121	264.872	4.599
159.444	3.117	264.67	4.598
159.242	3.114	264.468	4.596
159.04	3.112	264.266	4.595
158.838	3.109	264.064	4.594
158.636	3.105	263.862	4.592
158.434	3.103	263.66	4.591
158.232	3.1	263.459	4.59
158.03	3.097	263.257	4.588
157.828	3.094	263.055	4.587
157.626	3.092	262.853	4.586
157.424	3.089	262.651	4.584
157.222	3.086	262.449	4.582
157.021	3.084	262.247	4.581
156.819	3.081	262.045	4.58
156.617	3.078	261.843	4.578
156.415	3.075	261.641	4.577
156.213	3.073	261.439	4.575
156.011	3.07	261.237	4.573
155.809	3.068	261.035	4.572
155.607	3.065	260.834	4.57
155.405	3.063	260.632	4.568
155.203	3.06	260.43	4.567
155.001	3.058	260.228	4.565
154.799	3.055	260.026	4.563
154.597	3.052	259.824	4.561
154.396	3.05	259.622	4.559
154.194	3.047	259.42	4.558
153.992	3.045	259.218	4.556
153.79	3.043	259.016	4.554
153.588	3.041	258.814	4.552
153.386	3.038	258.612	4.55
153.184	3.036	258.41	4.548
152.982	3.034	258.209	4.546
152.78	3.031	258.007	4.544
152.578	3.029	257.805	4.541
152.376	3.027	257.603	4.539
152.174	3.025	257.401	4.537
151.972	3.023	257.199	4.535
151.77	3.021	256.997	4.532
151.568	3.018	256.795	4.53
151.366	3.016	256.593	4.527
151.165	3.015	256.391	4.525
150.963	3.013	256.189	4.522
150.761	3.01	255.987	4.52
150.559	3.008	255.785	4.516
150.357	3.006	255.584	4.514
150.155	3.005	255.382	4.511
149.953	3.003	255.18	4.508
149.751	3.001	254.978	4.506
149.549	2.999	254.776	4.502
149.347	2.997	254.574	4.499
149.145	2.995	254.372	4.496
148.943	2.993	254.17	4.493
148.741	2.991	253.968	4.49
148.54	2.989	253.766	4.486
148.338	2.987	253.564	4.483
148.136	2.985	253.362	4.479
147.934	2.984	253.16	4.476
147.732	2.982	252.959	4.472
147.53	2.98	252.757	4.468
147.328	2.979	252.555	4.465
147.126	2.977	252.353	4.461
146.924	2.975	252.151	4.457
146.722	2.973	251.949	4.453
146.52	2.971	251.747	4.449
146.318	2.97	251.545	4.445
146.116	2.968	251.343	4.441
145.915	2.966	251.141	4.437
145.713	2.965	250.939	4.433
145.511	2.963	250.737	4.428
145.309	2.962	250.535	4.424
145.107	2.96	250.334	4.42
144.905	2.959	250.132	4.414
144.703	2.957	249.93	4.409
144.501	2.955	249.728	4.405
144.299	2.954	249.526	4.4
144.097	2.953	249.324	4.395
143.895	2.951	249.122	4.391
143.693	2.95	248.92	4.386
143.491	2.948	248.718	4.381
143.29	2.946	248.516	4.376
143.088	2.945	248.314	4.372
142.886	2.944	248.112	4.367
142.684	2.942	247.91	4.362
142.482	2.941	247.709	4.357
142.28	2.94	247.507	4.352
142.078	2.938	247.305	4.347
141.876	2.937	247.103	4.342
141.674	2.935	246.901	4.337
141.472	2.934	246.699	4.333
141.27	2.932	246.497	4.327
141.068	2.932	246.295	4.322
140.866	2.93	246.093	4.317
140.665	2.929	245.891	4.313
140.463	2.928	245.689	4.308
140.261	2.926	245.487	4.302
140.059	2.925	245.285	4.297
139.857	2.923	245.084	4.293
139.655	2.922	244.882	4.288
139.453	2.921	244.68	4.282
139.251	2.92	244.478	4.277
139.049	2.919	244.276	4.273
138.847	2.917	244.074	4.267
138.645	2.916	243.872	4.262
138.443	2.915	243.67	4.257
138.241	2.914	243.468	4.253
138.04	2.913	243.266	4.247
137.838	2.912	243.064	4.242
137.636	2.91	242.862	4.237
137.434	2.909	242.66	4.232
137.232	2.908	242.459	4.226
137.03	2.907	242.257	4.222
136.828	2.906	242.055	4.216
136.626	2.905	241.853	4.211
136.424	2.903	241.651	4.206
136.222	2.902	241.449	4.2
136.02	2.901	241.247	4.195
135.818	2.9	241.045	4.19
135.616	2.899	240.843	4.184
135.415	2.898	240.641	4.179
135.213	2.897	240.439	4.174
135.011	2.896	240.237	4.169
134.809	2.895	240.035	4.163
134.607	2.894	239.834	4.158
134.405	2.893	239.632	4.153
134.203	2.892	239.43	4.148
134.001	2.891	239.228	4.143
133.799	2.89	239.026	4.137
133.597	2.889	238.824	4.132
133.395	2.888	238.622	4.127
133.193	2.887	238.42	4.122
132.991	2.886	238.218	4.117
132.79	2.885	238.016	4.111
132.588	2.884	237.814	4.107
132.386	2.883	237.612	4.101
132.184	2.882	237.41	4.096
131.982	2.881	237.209	4.091
131.78	2.88	237.007	4.085
131.578	2.879	236.805	4.081
131.376	2.878	236.603	4.076
131.174	2.877	236.401	4.071
130.972	2.876	236.199	4.066
130.77	2.875	235.997	4.061
130.568	2.874	235.795	4.056
130.366	2.873	235.593	4.051
130.164	2.872	235.391	4.047
129.962	2.871	235.189	4.041
129.76	2.87	234.987	4.037
129.559	2.87	234.785	4.031
129.357	2.869	234.584	4.026
129.155	2.868	234.382	4.021
128.953	2.867	234.18	4.017
128.751	2.866	233.978	4.012
128.549	2.866	233.776	4.007
128.347	2.865	233.574	4.002
128.145	2.864	233.372	3.997
127.943	2.863	233.17	3.992
127.741	2.862	232.968	3.987
127.539	2.861	232.766	3.982
127.337	2.861	232.564	3.976
127.135	2.86	232.362	3.971
126.934	2.859	232.16	3.966
126.732	2.858	231.959	3.961
126.53	2.857	231.757	3.956
126.328	2.857	231.555	3.95
126.126	2.856	231.353	3.945
125.924	2.855	231.151	3.939
125.722	2.855	230.949	3.934
125.52	2.854	230.747	3.927
125.318	2.853	230.545	3.922
125.116	2.852	230.343	3.916
124.914	2.852	230.141	3.91
124.712	2.851	229.939	3.904
124.51	2.85	229.737	3.898
124.309	2.85	229.535	3.891
124.107	2.849	229.334	3.885
123.905	2.848	229.132	3.879
123.703	2.848	228.93	3.872
123.501	2.847	228.728	3.865
123.299	2.846	228.526	3.859
123.097	2.846	228.324	3.852
122.895	2.845	228.122	3.845
122.693	2.844	227.92	3.838
122.491	2.844	227.718	3.831
122.289	2.843	227.516	3.824
122.087	2.842	227.314	3.817
121.885	2.842	227.112	3.81
121.684	2.841	226.91	3.802
121.482	2.84	226.709	3.796
121.28	2.839	226.507	3.789
121.078	2.839	226.305	3.782
120.876	2.838	226.103	3.775
120.674	2.838	225.901	3.767
120.472	2.837	225.699	3.761
120.27	2.836	225.497	3.754
120.068	2.836	225.295	3.747
119.866	2.835	225.093	3.739
119.664	2.835	224.891	3.733
119.462	2.834	224.689	3.726
119.26	2.833	224.487	3.719
119.058	2.833	224.285	3.712
118.856	2.832	224.084	3.706
118.654	2.832	223.882	3.699
118.453	2.831	223.68	3.692
118.251	2.831	223.478	3.686
118.049	2.83	223.276	3.679
117.847	2.83	223.074	3.673
117.645	2.829	222.872	3.666
117.443	2.829	222.67	3.66
117.241	2.828	222.468	3.653
117.039	2.828	222.266	3.647
116.837	2.827	222.064	3.641
116.635	2.827	221.862	3.634
116.433	2.826	221.66	3.628
116.231	2.826	221.459	3.622
116.029	2.825	221.257	3.616
115.828	2.825	221.055	3.61
115.626	2.824	220.853	3.604
115.424	2.824	220.651	3.597
115.222	2.823	220.449	3.592
115.02	2.823	220.247	3.586
114.818	2.822	220.045	3.58
114.616	2.821	219.843	3.575
114.414	2.821	219.641	3.568
114.212	2.821	219.439	3.563
114.01	2.82	219.237	3.557
113.808	2.82	219.035	3.551
113.606	2.819	218.834	3.545
113.404	2.819	218.632	3.54
113.202	2.818	218.43	3.535
113	2.818	218.228	3.529
112.799	2.817	218.026	3.524
112.597	2.817	217.824	3.517
112.395	2.817	217.622	3.512
112.193	2.816	217.42	3.507
111.991	2.816	217.218	3.502
111.789	2.815	217.016	3.497
111.587	2.815	216.814	3.491
111.385	2.814	216.612	3.486
111.183	2.814	216.41	3.481
110.981	2.813	216.209	3.476
110.779	2.813	216.007	3.471
110.577	2.813	215.805	3.466
110.375	2.812	215.603	3.46
110.174	2.812	215.401	3.456
109.972	2.811	215.199	3.451
109.77	2.811	214.997	3.446
109.568	2.81	214.795	3.441
109.366	2.81	214.593	3.436
109.164	2.809	214.391	3.432
108.962	2.809	214.189	3.427
108.76	2.809	213.987	3.422
108.558	2.808	213.785	3.417
108.356	2.808	213.584	3.413
108.154	2.808	213.382	3.409
107.952	2.807	213.18	3.405
107.75	2.807	212.978	3.4
107.549	2.806	212.776	3.395
107.347	2.806	212.574	3.391
107.145	2.806	212.372	3.387
106.943	2.805	212.17	3.383
106.741	2.805	211.968	3.379
106.539	2.804	211.766	3.374
106.337	2.804	211.564	3.37
106.135	2.804	211.362	3.366
105.933	2.804	211.16	3.362
105.731	2.803	210.959	3.358
105.529	2.803	210.757	3.354
105.327	2.803	210.555	3.35
105.125	2.802	210.353	3.346
104.924	2.802	210.151	3.343
104.722	2.801	209.949	3.338
104.52	2.801	209.747	3.334
104.318	2.801	209.545	3.331
104.116	2.8	209.343	3.327
103.914	2.8	209.141	3.323
103.712	2.8	208.939	3.32
103.51	2.799	208.737	3.316
103.308	2.799	208.535	3.313
103.106	2.799	208.334	3.309
102.904	2.799	208.132	3.306
102.702	2.798	207.93	3.303
102.5	2.798	207.728	3.3
102.299	2.797	207.526	3.296
102.097	2.797	207.324	3.293
101.895	2.796	207.122	3.29
101.693	2.796	206.92	3.287
101.491	2.796	206.718	3.283
101.289	2.795	206.516	3.28
101.087	2.795	206.314	3.278
100.885	2.795	206.112	3.274
100.683	2.795	205.91	3.271
100.481	2.794	205.709	3.268
100.279	2.794	205.507	3.265
100.077	2.794	205.305	3.262
99.875	2.793	205.103	3.259
99.674	2.793	204.901	3.256
99.472	2.793	204.699	3.253
99.27	2.792	204.497	3.251
99.068	2.792	204.295	3.247
98.866	2.792	204.093	3.245
98.664	2.792	203.891	3.242
98.462	2.791	203.689	3.239
98.26	2.791	203.487	3.237
98.058	2.791	203.285	3.234
97.856	2.79	203.084	3.232
97.654	2.79	202.882	3.229
97.452	2.79	202.68	3.226
97.25	2.79	202.478	3.224
97.049	2.79	202.276	3.221
96.847	2.789	202.074	3.218
96.645	2.789	201.872	3.216
96.443	2.789	201.67	3.213
96.241	2.788	201.468	3.211
96.039	2.788	201.266	3.208
95.837	2.788	201.064	3.205
95.635	2.787	200.862	3.203
95.433	2.787	200.66	3.201
95.231	2.787	200.459	3.198
95.029	2.786	200.257	3.196
94.827	2.786	200.055	3.193
94.625	2.786	199.853	3.191
94.424	2.786	199.651	3.189
94.222	2.786	199.449	3.186
94.02	2.785	199.247	3.184
93.818	2.785	199.045	3.181
93.616	2.785	198.843	3.179
93.414	2.785	198.641	3.177
93.212	2.784	198.439	3.175
93.01	2.784	198.237	3.173
92.808	2.784	198.035	3.17
92.606	2.783	197.834	3.168
92.404	2.783	197.632	3.166
92.202	2.783	197.43	3.164
92	2.783	197.228	3.161
91.799	2.782	197.026	3.159
91.597	2.782	196.824	3.157
91.395	2.782	196.622	3.154
91.193	2.782	196.42	3.152
90.991	2.781	196.218	3.15
90.789	2.781	196.016	3.149
90.587	2.781	195.814	3.146
90.385	2.781	195.612	3.144
90.183	2.781	195.41	3.142
89.981	2.78	195.209	3.14
89.779	2.78	195.007	3.138
89.577	2.78	194.805	3.136
89.375	2.78	194.603	3.134
89.174	2.779	194.401	3.132
88.972	2.779	194.199	3.13
88.77	2.779	193.997	3.128
88.568	2.778	193.795	3.126
88.366	2.778	193.593	3.124
88.164	2.778	193.391	3.122
87.962	2.778	193.189	3.12
87.76	2.777	192.987	3.118
87.558	2.777	192.785	3.116
87.356	2.777	192.584	3.114
87.154	2.777	192.382	3.113
86.952	2.777	192.18	3.11
86.75	2.776	191.978	3.109
86.549	2.776	191.776	3.107
86.347	2.776	191.574	3.105
86.145	2.775	191.372	3.103
85.943	2.775	191.17	3.101
85.741	2.775	190.968	3.099
85.539	2.775	190.766	3.097
85.337	2.774	190.564	3.096
85.135	2.774	190.362	3.093
84.933	2.774	190.16	3.092
84.731	2.773	189.959	3.09
84.529	2.773	189.757	3.088
84.327	2.773	189.555	3.086
84.125	2.773	189.353	3.085
83.924	2.773	189.151	3.083
83.722	2.773	188.949	3.081
83.52	2.772	188.747	3.079
83.318	2.772	188.545	3.078
83.116	2.772	188.343	3.075
82.914	2.771	188.141	3.074
82.712	2.771	187.939	3.072
82.51	2.771	187.737	3.07
82.308	2.771	187.535	3.069
82.106	2.77	187.334	3.067
81.904	2.77	187.132	3.065
81.702	2.77	186.93	3.063
81.5	2.77	186.728	3.062
81.299	2.769	186.526	3.06
81.097	2.769	186.324	3.058
80.895	2.769	186.122	3.056
80.693	2.769	185.92	3.054
80.491	2.769	185.718	3.053
80.289	2.768	185.516	3.051
80.087	2.768	185.314	3.05
79.885	2.768	185.112	3.048
79.683	2.768	184.91	3.046
79.481	2.768	184.709	3.044
79.279	2.767	184.507	3.043
79.077	2.767	184.305	3.041
78.875	2.767	184.103	3.04
78.674	2.766	183.901	3.038
78.472	2.766	183.699	3.037
78.27	2.766	183.497	3.035
78.068	2.766	183.295	3.033
77.866	2.766	183.093	3.032
77.664	2.765	182.891	3.03
77.462	2.765	182.689	3.028
77.26	2.765	182.487	3.027
77.058	2.764	182.285	3.025
76.856	2.764	182.084	3.024
76.654	2.764	181.882	3.023
76.452	2.764	181.68	3.021
76.25	2.764	181.478	3.02
76.049	2.764	181.276	3.018
75.847	2.764	181.074	3.016
75.645	2.763	180.872	3.015
75.443	2.763	180.67	3.014
75.241	2.763	180.468	3.012
75.039	2.762	180.266	3.011
74.837	2.762	180.064	3.009
74.635	2.762	179.862	3.008
74.433	2.762	179.66	3.006
74.231	2.761	179.459	3.005
74.029	2.761	179.257	3.003
73.827	2.761	179.055	3.002
73.625	2.761	178.853	3.001
73.424	2.76	178.651	2.999
73.222	2.76	178.449	2.998
73.02	2.76	178.247	2.996
72.818	2.76	178.045	2.995
72.616	2.759	177.843	2.994
72.414	2.759	177.641	2.992
72.212	2.759	177.439	2.991
72.01	2.759	177.237	2.99
71.808	2.759	177.035	2.988
71.606	2.758	176.834	2.987
71.404	2.758	176.632	2.985
71.202	2.758	176.43	2.985
71	2.758	176.228	2.983
70.799	2.757	176.026	2.982
70.597	2.757	175.824	2.981
70.395	2.757	175.622	2.979
70.193	2.756	175.42	2.978
69.991	2.756	175.218	2.977
69.789	2.756	175.016	2.976
[truncated: 840 more rows]

## Sheet: Figure 2b
	LLO		CD-LNMO		CD-LNMO-4.8V		LNMO
2 theta	intensity	2 theta	intensity	2 theta	intensity	2 theta	intensity
10.002	0.106	10	0.018	13.45	0.03	10.08	0.082
10.029	0.105	10.05	0.017	13.5	0.019	10.09	0.082
10.055	0.111	10.1	0.017	13.55	0.011	10.1	0.082
10.081	0.098	10.15	0.015	13.6	0.005	10.11	0.082
10.107	0.103	10.2	0.014	13.65	0.002	10.12	0.082
10.134	0.114	10.25	0.012	13.7	0.001	10.13	0.082
10.16	0.105	10.3	0.009	13.75	0.004	10.14	0.082
10.186	0.106	10.35	0.009	13.8	0.009	10.15	0.083
10.213	0.1	10.4	0.006	13.85	0.015	10.16	0.082
10.239	0.096	10.45	0.001	13.9	0.021	10.17	0.082
10.265	0.108	10.5	0.005	13.95	0.028	10.18	0.082
10.291	0.103	10.55	0.009	14	0.033	10.19	0.083
10.318	0.1	10.6	0.012	14.05	0.036	10.2	0.083
10.344	0.104	10.65	0.01	14.1	0.036	10.21	0.082
10.37	0.099	10.7	0.011	14.15	0.035	10.22	0.082
10.396	0.1	10.75	0.013	14.2	0.034	10.23	0.082
10.423	0.099	10.8	0.013	14.25	0.032	10.24	0.082
10.449	0.1	10.85	0.015	14.3	0.028	10.25	0.082
10.475	0.102	10.9	0.016	14.35	0.025	10.26	0.082
10.501	0.102	10.95	0.016	14.4	0.022	10.27	0.082
10.528	0.11	11	0.021	14.45	0.021	10.28	0.082
10.554	0.104	11.05	0.024	14.5	0.021	10.29	0.082
10.58	0.096	11.1	0.025	14.55	0.021	10.3	0.082
10.606	0.104	11.15	0.02	14.6	0.021	10.31	0.083
10.633	0.1	11.2	0.021	14.65	0.021	10.32	0.082
10.659	0.098	11.25	0.019	14.7	0.023	10.33	0.082
10.685	0.098	11.3	0.019	14.75	0.026	10.34	0.082
10.711	0.099	11.35	0.014	14.8	0.029	10.35	0.083
10.738	0.101	11.4	0.014	14.85	0.031	10.36	0.083
10.764	0.104	11.45	0.01	14.9	0.033	10.37	0.083
10.79	0.099	11.5	0.007	14.95	0.034	10.38	0.083
10.817	0.094	11.55	0.009	15	0.034	10.39	0.082
10.843	0.102	11.6	0.009	15.05	0.033	10.4	0.081
10.869	0.1	11.65	0.011	15.1	0.031	10.41	0.081
10.895	0.1	11.7	0.013	15.15	0.03	10.42	0.081
10.922	0.094	11.75	0.012	15.2	0.031	10.43	0.082
10.948	0.093	11.8	0.016	15.25	0.034	10.44	0.082
10.974	0.1	11.85	0.017	15.3	0.038	10.45	0.082
11	0.096	11.9	0.018	15.35	0.041	10.46	0.082
11.027	0.092	11.95	0.022	15.4	0.041	10.47	0.082
11.053	0.094	12	0.023	15.45	0.041	10.48	0.082
11.079	0.091	12.05	0.024	15.5	0.039	10.49	0.081
11.105	0.101	12.1	0.021	15.55	0.036	10.5	0.081
11.132	0.1	12.15	0.021	15.6	0.033	10.51	0.081
11.158	0.104	12.2	0.018	15.65	0.03	10.52	0.082
11.184	0.095	12.25	0.014	15.7	0.029	10.53	0.081
11.21	0.097	12.3	0.015	15.75	0.03	10.54	0.081
11.237	0.099	12.35	0.015	15.8	0.033	10.55	0.082
11.263	0.092	12.4	0.013	15.85	0.038	10.56	0.082
11.289	0.097	12.45	0.015	15.9	0.042	10.57	0.082
11.315	0.097	12.5	0.014	15.95	0.045	10.58	0.082
11.342	0.096	12.55	0.011	16	0.046	10.59	0.082
11.368	0.096	12.6	0.011	16.05	0.047	10.6	0.082
11.394	0.094	12.65	0.017	16.1	0.045	10.61	0.082
11.421	0.093	12.7	0.015	16.15	0.042	10.62	0.081
11.447	0.101	12.75	0.017	16.2	0.037	10.63	0.081
11.473	0.105	12.8	0.016	16.25	0.035	10.64	0.08
11.499	0.095	12.85	0.018	16.3	0.034	10.65	0.08
11.526	0.093	12.9	0.019	16.35	0.035	10.66	0.08
11.552	0.096	12.95	0.019	16.4	0.034	10.67	0.081
11.578	0.095	13	0.013	16.45	0.033	10.68	0.081
11.604	0.09	13.05	0.011	16.5	0.03	10.69	0.082
11.631	0.095	13.1	0.013	16.55	0.027	10.7	0.082
11.657	0.087	13.15	0.016	16.6	0.023	10.71	0.082
11.683	0.096	13.2	0.014	16.65	0.019	10.72	0.082
11.709	0.089	13.25	0.016	16.7	0.017	10.73	0.082
11.736	0.099	13.3	0.013	16.75	0.018	10.74	0.081
11.762	0.097	13.35	0.017	16.8	0.021	10.75	0.08
11.788	0.094	13.4	0.019	16.85	0.025	10.76	0.081
11.814	0.1	13.45	0.016	16.9	0.029	10.77	0.081
11.841	0.089	13.5	0.011	16.95	0.031	10.78	0.081
11.867	0.102	13.55	0.013	17	0.032	10.79	0.081
11.893	0.094	13.6	0.011	17.05	0.032	10.8	0.081
11.919	0.094	13.65	0.011	17.1	0.032	10.81	0.081
11.946	0.083	13.7	0.01	17.15	0.033	10.82	0.081
11.972	0.096	13.75	0.01	17.2	0.035	10.83	0.081
11.998	0.089	13.8	0.013	17.25	0.038	10.84	0.081
12.024	0.104	13.85	0.015	17.3	0.041	10.85	0.081
12.051	0.09	13.9	0.017	17.35	0.041	10.86	0.081
12.077	0.104	13.95	0.017	17.4	0.041	10.87	0.081
12.103	0.089	14	0.02	17.45	0.039	10.88	0.08
12.13	0.095	14.05	0.023	17.5	0.037	10.89	0.081
12.156	0.104	14.1	0.021	17.55	0.033	10.9	0.082
12.182	0.095	14.15	0.019	17.6	0.027	10.91	0.081
12.208	0.094	14.2	0.017	17.65	0.022	10.92	0.08
12.235	0.088	14.25	0.015	17.7	0.017	10.93	0.079
12.261	0.097	14.3	0.017	17.75	0.013	10.94	0.08
12.287	0.095	14.35	0.016	17.8	0.01	10.95	0.08
12.313	0.086	14.4	0.015	17.85	0.008	10.96	0.08
12.34	0.095	14.45	0.013	17.9	0.008	10.97	0.08
12.366	0.094	14.5	0.013	17.95	0.009	10.98	0.081
12.392	0.088	14.55	0.011	18	0.012	10.99	0.081
12.418	0.093	14.6	0.009	18.05	0.015	11	0.081
12.445	0.094	14.65	0.006	18.1	0.02	11.01	0.081
12.471	0.097	14.7	0.009	18.15	0.029	11.02	0.081
12.497	0.091	14.75	0.015	18.2	0.044	11.03	0.08
12.523	0.083	14.8	0.019	18.25	0.065	11.04	0.08
12.55	0.088	14.85	0.021	18.3	0.095	11.05	0.08
12.576	0.081	14.9	0.017	18.35	0.138	11.06	0.08
12.602	0.088	14.95	0.015	18.4	0.203	11.07	0.081
12.628	0.084	15	0.012	18.45	0.297	11.08	0.081
12.655	0.09	15.05	0.006	18.5	0.42	11.09	0.081
12.681	0.09	15.1	0.003	18.55	0.565	11.1	0.081
12.707	0.095	15.15	0.004	18.6	0.717	11.11	0.08
12.734	0.085	15.2	0.005	18.65	0.857	11.12	0.079
12.76	0.09	15.25	0.009	18.7	0.959	11.13	0.079
12.786	0.085	15.3	0.007	18.75	1	11.14	0.08
12.812	0.083	15.35	0.004	18.8	0.97	11.15	0.08
12.839	0.087	15.4	0.003	18.85	0.873	11.16	0.08
12.865	0.084	15.45	0.005	18.9	0.73	11.17	0.079
12.891	0.084	15.5	0.006	18.95	0.568	11.18	0.079
12.917	0.093	15.55	0.006	19	0.41	11.19	0.079
12.944	0.089	15.6	0.012	19.05	0.274	11.2	0.079
12.97	0.088	15.65	0.017	19.1	0.171	11.21	0.08
12.996	0.091	15.7	0.017	19.15	0.101	11.22	0.08
13.022	0.081	15.75	0.018	19.2	0.061	11.23	0.08
13.049	0.083	15.8	0.016	19.25	0.039	11.24	0.079
13.075	0.087	15.85	0.012	19.3	0.027	11.25	0.079
13.101	0.09	15.9	0.011	19.35	0.021	11.26	0.079
13.127	0.091	15.95	0.011	19.4	0.018	11.27	0.08
13.154	0.093	16	0.011	19.45	0.016	11.28	0.08
13.18	0.098	16.05	0.011	19.5	0.016	11.29	0.08
13.206	0.092	16.1	0.014	19.55	0.017	11.3	0.08
13.232	0.079	16.15	0.015	19.6	0.017	11.31	0.08
13.259	0.093	16.2	0.011	19.65	0.017	11.32	0.08
13.285	0.093	16.25	0.014	19.7	0.016	11.33	0.08
13.311	0.085	16.3	0.014	19.75	0.014	11.34	0.079
13.338	0.09	16.35	0.012	19.8	0.013	11.35	0.079
13.364	0.085	16.4	0.011	19.85	0.012	11.36	0.08
13.39	0.092	16.45	0.014	19.9	0.012	11.37	0.079
13.416	0.088	16.5	0.016	19.95	0.015	11.38	0.079
13.443	0.084	16.55	0.018	20	0.02	11.39	0.079
13.469	0.086	16.6	0.015	20.05	0.026	11.4	0.078
13.495	0.085	16.65	0.012	20.1	0.032	11.41	0.079
13.521	0.089	16.7	0.012	20.15	0.037	11.42	0.08
13.548	0.088	16.75	0.014	20.2	0.04	11.43	0.08
13.574	0.078	16.8	0.011	20.25	0.038	11.44	0.08
13.6	0.089	16.85	0.011	20.3	0.036	11.45	0.08
13.626	0.079	16.9	0.01	20.35	0.033	11.46	0.08
13.653	0.088	16.95	0.012	20.4	0.031	11.47	0.079
13.679	0.089	17	0.011	20.45	0.031	11.48	0.078
13.705	0.083	17.05	0.013	20.5	0.032	11.49	0.079
13.731	0.083	17.1	0.012	20.55	0.033	11.5	0.079
13.758	0.083	17.15	0.016	20.6	0.036	11.51	0.08
13.784	0.092	17.2	0.014	20.65	0.04	11.52	0.079
13.81	0.089	17.25	0.012	20.7	0.04	11.53	0.078
13.836	0.084	17.3	0.016	20.75	0.038	11.54	0.079
13.863	0.081	17.35	0.013	20.8	0.037	11.55	0.079
13.889	0.089	17.4	0.011	20.85	0.036	11.56	0.079
13.915	0.078	17.45	0.011	20.9	0.036	11.57	0.078
13.942	0.094	17.5	0.011	20.95	0.037	11.58	0.078
13.968	0.083	17.55	0.013	21	0.037	11.59	0.079
13.994	0.091	17.6	0.016	21.05	0.038	11.6	0.079
14.02	0.079	17.65	0.022	21.1	0.039	11.61	0.079
14.047	0.085	17.7	0.02	21.15	0.038	11.62	0.079
14.073	0.082	17.75	0.023	21.2	0.034	11.63	0.079
14.099	0.086	17.8	0.025	21.25	0.03	11.64	0.079
14.125	0.082	17.85	0.017	21.3	0.026	11.65	0.079
14.152	0.082	17.9	0.017	21.35	0.023	11.66	0.079
14.178	0.079	17.95	0.019	21.4	0.021	11.67	0.079
14.204	0.089	18	0.017	21.45	0.021	11.68	0.078
14.23	0.073	18.05	0.018	21.5	0.023	11.69	0.079
14.257	0.087	18.1	0.021	21.55	0.026	11.7	0.08
14.283	0.081	18.15	0.03	21.6	0.03	11.71	0.08
14.309	0.087	18.2	0.019	21.65	0.033	11.72	0.079
14.335	0.079	18.25	0.049	21.7	0.036	11.73	0.079
14.362	0.077	18.3	0.049	21.75	0.038	11.74	0.079
14.388	0.084	18.35	0.084	21.8	0.039	11.75	0.079
14.414	0.088	18.4	0.091	21.85	0.038	11.76	0.079
14.44	0.088	18.45	0.116	21.9	0.036	11.77	0.079
14.467	0.087	18.5	0.175	21.95	0.032	11.78	0.079
14.493	0.084	18.55	0.212	22	0.029	11.79	0.079
14.519	0.077	18.6	0.376	22.05	0.026	11.8	0.079
14.546	0.08	18.65	0.625	22.1	0.025	11.81	0.079
14.572	0.087	18.7	1	22.15	0.028	11.82	0.078
14.598	0.077	18.75	0.973	22.2	0.033	11.83	0.079
14.624	0.087	18.8	0.629	22.25	0.04	11.84	0.079
14.651	0.079	18.85	0.358	22.3	0.045	11.85	0.079
14.677	0.082	18.9	0.316	22.35	0.047	11.86	0.078
14.703	0.081	18.95	0.242	22.4	0.046	11.87	0.078
14.729	0.084	19	0.201	22.45	0.043	11.88	0.078
14.756	0.088	19.05	0.143	22.5	0.038	11.89	0.077
14.782	0.084	19.1	0.121	22.55	0.033	11.9	0.077
14.808	0.085	19.15	0.108	22.6	0.031	11.91	0.078
14.834	0.089	19.2	0.06	22.65	0.03	11.92	0.078
14.861	0.082	19.25	0.069	22.7	0.032	11.93	0.077
14.887	0.082	19.3	0.063	22.75	0.035	11.94	0.077
14.913	0.082	19.35	0.05	22.8	0.038	11.95	0.077
14.939	0.085	19.4	0.041	22.85	0.04	11.96	0.077
14.966	0.078	19.45	0.038	22.9	0.042	11.97	0.077
14.992	0.083	19.5	0.028	22.95	0.041	11.98	0.077
15.018	0.092	19.55	0.02	23	0.039	11.99	0.077
15.044	0.073	19.6	0.016	23.05	0.037	12	0.078
15.071	0.086	19.65	0.014	23.1	0.034	12.01	0.078
15.097	0.09	19.7	0.016	23.15	0.03	12.02	0.078
15.123	0.086	19.75	0.02	23.2	0.028	12.03	0.078
15.15	0.075	19.8	0.02	23.25	0.028	12.04	0.078
15.176	0.077	19.85	0.017	23.3	0.03	12.05	0.078
15.202	0.076	19.9	0.019	23.35	0.034	12.06	0.078
15.228	0.083	19.95	0.021	23.4	0.039	12.07	0.079
15.255	0.08	20	0.019	23.45	0.044	12.08	0.078
15.281	0.084	20.05	0.016	23.5	0.048	12.09	0.077
15.307	0.087	20.1	0.009	23.55	0.049	12.1	0.078
15.333	0.082	20.15	0.005	23.6	0.047	12.11	0.078
15.36	0.081	20.2	0.011	23.65	0.042	12.12	0.078
15.386	0.084	20.25	0.014	23.7	0.036	12.13	0.078
15.412	0.09	20.3	0.016	23.75	0.028	12.14	0.078
15.438	0.082	20.35	0.02	23.8	0.022	12.15	0.078
15.465	0.085	20.4	0.024	23.85	0.019	12.16	0.079
15.491	0.083	20.45	0.028	23.9	0.018	12.17	0.078
15.517	0.084	20.5	0.026	23.95	0.02	12.18	0.078
15.543	0.096	20.55	0.026	24	0.024	12.19	0.078
15.57	0.086	20.6	0.026	24.05	0.028	12.2	0.077
15.596	0.084	20.65	0.034	24.1	0.031	12.21	0.078
15.622	0.08	20.7	0.043	24.15	0.033	12.22	0.079
15.648	0.088	20.75	0.052	24.2	0.033	12.23	0.078
15.675	0.084	20.8	0.062	24.25	0.033	12.24	0.077
15.701	0.088	20.85	0.069	24.3	0.033	12.25	0.077
15.727	0.085	20.9	0.066	24.35	0.034	12.26	0.077
15.753	0.086	20.95	0.06	24.4	0.035	12.27	0.078
15.78	0.098	21	0.051	24.45	0.036	12.28	0.078
15.806	0.083	21.05	0.045	24.5	0.037	12.29	0.077
15.832	0.09	21.1	0.039	24.55	0.038	12.3	0.077
15.859	0.098	21.15	0.037	24.6	0.039	12.31	0.077
15.885	0.09	21.2	0.037	24.65	0.038	12.32	0.077
15.911	0.09	21.25	0.039	24.7	0.038	12.33	0.077
15.937	0.091	21.3	0.039	24.75	0.039	12.34	0.077
15.964	0.09	21.35	0.036	24.8	0.041	12.35	0.076
15.99	0.086	21.4	0.032	24.85	0.043	12.36	0.077
16.016	0.08	21.45	0.026	24.9	0.045	12.37	0.078
16.042	0.074	21.5	0.026	24.95	0.045	12.38	0.078
16.069	0.073	21.55	0.028	25	0.043	12.39	0.077
16.095	0.083	21.6	0.035	25.05	0.042	12.4	0.077
16.121	0.083	21.65	0.046	25.1	0.039	12.41	0.077
16.147	0.081	21.7	0.056	25.15	0.036	12.42	0.077
16.174	0.075	21.75	0.061	25.2	0.032	12.43	0.077
16.2	0.075	21.8	0.059	25.25	0.03	12.44	0.077
16.226	0.071	21.85	0.054	25.3	0.03	12.45	0.077
16.252	0.082	21.9	0.049	25.35	0.029	12.46	0.077
16.279	0.08	21.95	0.038	25.4	0.028	12.47	0.078
16.305	0.079	22	0.028	25.45	0.027	12.48	0.078
16.331	0.083	22.05	0.026	25.5	0.027	12.49	0.077
16.357	0.077	22.1	0.027	25.55	0.027	12.5	0.077
16.384	0.083	22.15	0.022	25.6	0.028	12.51	0.077
16.41	0.082	22.2	0.023	25.65	0.029	12.52	0.077
16.436	0.084	22.25	0.02	25.7	0.03	12.53	0.077
16.463	0.084	22.3	0.016	25.75	0.031	12.54	0.077
16.489	0.075	22.35	0.013	25.8	0.032	12.55	0.077
16.515	0.079	22.4	0.013	25.85	0.031	12.56	0.077
16.541	0.079	22.45	0.012	25.9	0.029	12.57	0.077
16.568	0.081	22.5	0.013	25.95	0.027	12.58	0.076
16.594	0.076	22.55	0.018	26	0.026	12.59	0.076
16.62	0.083	22.6	0.018	26.05	0.026	12.6	0.076
16.646	0.086	22.65	0.015	26.1	0.028	12.61	0.076
16.673	0.08	22.7	0.015	26.15	0.03	12.62	0.076
16.699	0.086	22.75	0.01	26.2	0.031	12.63	0.076
16.725	0.08	22.8	0.011	26.25	0.032	12.64	0.076
16.751	0.073	22.85	0.005	26.3	0.031	12.65	0.076
16.778	0.078	22.9	0.006	26.35	0.03	12.66	0.076
16.804	0.077	22.95	0.006	26.4	0.029	12.67	0.077
16.83	0.083	23	0.006	26.45	0.028	12.68	0.077
16.856	0.082	23.05	0.012	26.5	0.027	12.69	0.077
16.883	0.08	23.1	0.014	26.55	0.028	12.7	0.076
16.909	0.087	23.15	0.013	26.6	0.03	12.71	0.075
16.935	0.083	23.2	0.014	26.65	0.031	12.72	0.075
16.961	0.079	23.25	0.016	26.7	0.031	12.73	0.076
16.988	0.076	23.3	0.018	26.75	0.03	12.74	0.077
17.014	0.085	23.35	0.015	26.8	0.029	12.75	0.076
17.04	0.084	23.4	0.015	26.85	0.029	12.76	0.076
17.067	0.078	23.45	0.015	26.9	0.03	12.77	0.076
17.093	0.076	23.5	0.013	26.95	0.032	12.78	0.076
17.119	0.085	23.55	0.015	27	0.035	12.79	0.076
17.145	0.074	23.6	0.012	27.05	0.038	12.8	0.076
17.172	0.072	23.65	0.01	27.1	0.039	12.81	0.076
17.198	0.083	23.7	0.008	27.15	0.039	12.82	0.076
17.224	0.08	23.75	0.007	27.2	0.037	12.83	0.076
17.25	0.089	23.8	0.008	27.25	0.034	12.84	0.076
17.277	0.079	23.85	0.011	27.3	0.03	12.85	0.075
17.303	0.077	23.9	0.011	27.35	0.028	12.86	0.074
17.329	0.08	23.95	0.008	27.4	0.027	12.87	0.074
17.355	0.087	24	0.007	27.45	0.028	12.88	0.075
17.382	0.083	24.05	0.008	27.5	0.031	12.89	0.076
17.408	0.083	24.1	0.013	27.55	0.033	12.9	0.076
17.434	0.076	24.15	0.022	27.6	0.035	12.91	0.076
17.46	0.09	24.2	0.026	27.65	0.037	12.92	0.075
17.487	0.077	24.25	0.029	27.7	0.037	12.93	0.075
17.513	0.079	24.3	0.029	27.75	0.037	12.94	0.075
17.539	0.08	24.35	0.025	27.8	0.036	12.95	0.075
17.565	0.081	24.4	0.018	27.85	0.036	12.96	0.075
17.592	0.081	24.45	0.006	27.9	0.035	12.97	0.075
17.618	0.079	24.5	0	27.95	0.035	12.98	0.076
17.644	0.083	24.55	0.003	28	0.034	12.99	0.075
17.671	0.084	24.6	0.006	28.05	0.032	13	0.075
17.697	0.09	24.65	0.013	28.1	0.03	13.01	0.075
17.723	0.082	24.7	0.016	28.15	0.028	13.02	0.076
17.749	0.079	24.75	0.014	28.2	0.026	13.03	0.076
17.776	0.079	24.8	0.011	28.25	0.025	13.04	0.076
17.802	0.079	24.85	0.011	28.3	0.025	13.05	0.076
17.828	0.079	24.9	0.012	28.35	0.026	13.06	0.075
17.854	0.083	24.95	0.011	28.4	0.028	13.07	0.075
17.881	0.085	25	0.013	28.45	0.03	13.08	0.075
17.907	0.086	25.05	0.019	28.5	0.031	13.09	0.074
17.933	0.086	25.1	0.016	28.55	0.031	13.1	0.074
17.959	0.075	25.15	0.017	28.6	0.031	13.11	0.075
17.986	0.078	25.2	0.02	28.65	0.031	13.12	0.075
18.012	0.09	25.25	0.02	28.7	0.032	13.13	0.076
18.038	0.089	25.3	0.023	28.75	0.034	13.14	0.076
18.064	0.078	25.35	0.023	28.8	0.035	13.15	0.076
18.091	0.094	25.4	0.022	28.85	0.035	13.16	0.075
18.117	0.092	25.45	0.021	28.9	0.035	13.17	0.075
18.143	0.083	25.5	0.018	28.95	0.034	13.18	0.075
18.169	0.092	25.55	0.014	29	0.031	13.19	0.075
18.196	0.089	25.6	0.009	29.05	0.029	13.2	0.076
18.222	0.088	25.65	0.007	29.1	0.027	13.21	0.076
18.248	0.1	25.7	0.015	29.15	0.027	13.22	0.076
18.275	0.094	25.75	0.02	29.2	0.029	13.23	0.076
18.301	0.091	25.8	0.022	29.25	0.031	13.24	0.076
18.327	0.094	25.85	0.02	29.3	0.033	13.25	0.076
18.353	0.104	25.9	0.018	29.35	0.035	13.26	0.075
18.38	0.119	25.95	0.017	29.4	0.035	13.27	0.074
18.406	0.13	26	0.015	29.45	0.036	13.28	0.074
18.432	0.136	26.05	0.01	29.5	0.036	13.29	0.074
18.458	0.157	26.1	0.011	29.55	0.035	13.3	0.074
18.485	0.186	26.15	0.008	29.6	0.034	13.31	0.074
18.511	0.214	26.2	0.012	29.65	0.034	13.32	0.075
18.537	0.259	26.25	0.013	29.7	0.034	13.33	0.076
18.563	0.327	26.3	0.009	29.75	0.035	13.34	0.076
18.59	0.426	26.35	0.009	29.8	0.035	13.35	0.075
18.616	0.544	26.4	0.009	29.85	0.036	13.36	0.074
18.642	0.706	26.45	0.013	29.9	0.037	13.37	0.074
18.668	0.91	26.5	0.015	29.95	0.041	13.38	0.075
18.695	1	26.55	0.016	30	0.047	13.39	0.074
18.721	0.902	26.6	0.02	30.05	0.053	13.4	0.074
18.747	0.665	26.65	0.018	30.1	0.059	13.41	0.074
18.773	0.424	26.7	0.02	30.15	0.064	13.42	0.074
18.8	0.261	26.75	0.021	30.2	0.069	13.43	0.074
18.826	0.182	26.8	0.014	30.25	0.07	13.44	0.075
18.852	0.158	26.85	0.012	30.3	0.068	13.45	0.074
18.879	0.143	26.9	0.01	30.35	0.062	13.46	0.074
18.905	0.124	26.95	0.009	30.4	0.056	13.47	0.074
18.931	0.112	27	0.009	30.45	0.049	13.48	0.075
18.957	0.114	27.05	0.007	30.5	0.045	13.49	0.074
18.984	0.102	27.1	0.012	30.55	0.042	13.5	0.074
19.01	0.104	27.15	0.015	30.6	0.042	13.51	0.074
19.036	0.093	27.2	0.02	30.65	0.045	13.52	0.074
19.062	0.092	27.25	0.022	30.7	0.051	13.53	0.075
19.089	0.089	27.3	0.017	30.75	0.06	13.54	0.075
19.115	0.089	27.35	0.017	30.8	0.072	13.55	0.075
19.141	0.094	27.4	0.016	30.85	0.084	13.56	0.075
19.167	0.093	27.45	0.017	30.9	0.096	13.57	0.074
19.194	0.083	27.5	0.02	30.95	0.105	13.58	0.074
19.22	0.087	27.55	0.018	31	0.109	13.59	0.074
19.246	0.085	27.6	0.021	31.05	0.109	13.6	0.073
19.272	0.081	27.65	0.02	31.1	0.105	13.61	0.073
19.299	0.088	27.7	0.02	31.15	0.099	13.62	0.073
19.325	0.085	27.75	0.018	31.2	0.091	13.63	0.073
19.351	0.086	27.8	0.015	31.25	0.085	13.64	0.074
19.377	0.092	27.85	0.015	31.3	0.08	13.65	0.074
19.404	0.09	27.9	0.02	31.35	0.076	13.66	0.074
19.43	0.082	27.95	0.027	31.4	0.071	13.67	0.075
19.456	0.08	28	0.033	31.45	0.065	13.68	0.075
19.482	0.082	28.05	0.037	31.5	0.057	13.69	0.075
19.509	0.086	28.1	0.044	31.55	0.048	13.7	0.073
19.535	0.085	28.15	0.044	31.6	0.039	13.71	0.072
19.561	0.082	28.2	0.043	31.65	0.031	13.72	0.072
19.588	0.087	28.25	0.042	31.7	0.027	13.73	0.073
19.614	0.086	28.3	0.036	31.75	0.026	13.74	0.074
19.64	0.079	28.35	0.03	31.8	0.027	13.75	0.074
19.666	0.082	28.4	0.023	31.85	0.03	13.76	0.074
19.693	0.083	28.45	0.02	31.9	0.033	13.77	0.073
19.719	0.084	28.5	0.017	31.95	0.035	13.78	0.074
19.745	0.083	28.55	0.017	32	0.037	13.79	0.074
19.771	0.082	28.6	0.02	32.05	0.036	13.8	0.075
19.798	0.087	28.65	0.019	32.1	0.033	13.81	0.075
19.824	0.078	28.7	0.024	32.15	0.031	13.82	0.074
19.85	0.081	28.75	0.029	32.2	0.029	13.83	0.074
19.876	0.079	28.8	0.025	32.25	0.027	13.84	0.074
19.903	0.084	28.85	0.023	32.3	0.027	13.85	0.074
19.929	0.085	28.9	0.018	32.35	0.027	13.86	0.074
19.955	0.082	28.95	0.018	32.4	0.026	13.87	0.073
19.981	0.087	29	0.015	32.45	0.025	13.88	0.073
20.008	0.092	29.05	0.014	32.5	0.024	13.89	0.072
20.034	0.084	29.1	0.016	32.55	0.022	13.9	0.072
20.06	0.083	29.15	0.02	32.6	0.023	13.91	0.072
20.086	0.074	29.2	0.024	32.65	0.024	13.92	0.073
20.113	0.083	29.25	0.023	32.7	0.027	13.93	0.073
20.139	0.082	29.3	0.02	32.75	0.031	13.94	0.073
20.165	0.081	29.35	0.022	32.8	0.034	13.95	0.073
20.192	0.084	29.4	0.025	32.85	0.035	13.96	0.073
20.218	0.079	29.45	0.027	32.9	0.035	13.97	0.073
20.244	0.082	29.5	0.025	32.95	0.033	13.98	0.073
20.27	0.08	29.55	0.026	33	0.032	13.99	0.072
20.297	0.079	29.6	0.028	33.05	0.032	14	0.072
20.323	0.093	29.65	0.027	33.1	0.034	14.01	0.073
20.349	0.083	29.7	0.023	33.15	0.037	14.02	0.073
20.375	0.075	29.75	0.02	33.2	0.039	14.03	0.073
20.402	0.087	29.8	0.016	33.25	0.041	14.04	0.073
20.428	0.086	29.85	0.018	33.3	0.04	14.05	0.074
20.454	0.08	29.9	0.017	33.35	0.038	14.06	0.074
20.48	0.081	29.95	0.016	33.4	0.034	14.07	0.074
20.507	0.093	30	0.016	33.45	0.031	14.08	0.074
20.533	0.09	30.05	0.019	33.5	0.029	14.09	0.074
20.559	0.093	30.1	0.02	33.55	0.028	14.1	0.073
20.585	0.095	30.15	0.017	33.6	0.029	14.11	0.072
20.612	0.111	30.2	0.019	33.65	0.029	14.12	0.072
20.638	0.104	30.25	0.02	33.7	0.028	14.13	0.072
20.664	0.125	30.3	0.019	33.75	0.027	14.14	0.072
20.69	0.113	30.35	0.022	33.8	0.027	14.15	0.072
20.717	0.129	30.4	0.024	33.85	0.027	14.16	0.072
20.743	0.132	30.45	0.03	33.9	0.028	14.17	0.073
20.769	0.147	30.5	0.035	33.95	0.03	14.18	0.073
20.796	0.132	30.55	0.035	34	0.031	14.19	0.073
20.822	0.122	30.6	0.035	34.05	0.032	14.2	0.073
20.848	0.123	30.65	0.03	34.1	0.031	14.21	0.073
20.874	0.104	30.7	0.028	34.15	0.029	14.22	0.073
20.901	0.104	30.75	0.02	34.2	0.027	14.23	0.072
20.927	0.097	30.8	0.016	34.25	0.025	14.24	0.072
20.953	0.094	30.85	0.01	34.3	0.024	14.25	0.072
20.979	0.106	30.9	0.01	34.35	0.025	14.26	0.073
21.006	0.09	30.95	0.009	34.4	0.026	14.27	0.073
21.032	0.098	31	0.009	34.45	0.027	14.28	0.072
21.058	0.092	31.05	0.01	34.5	0.028	14.29	0.073
21.084	0.087	31.1	0.009	34.55	0.029	14.3	0.073
21.111	0.077	31.15	0.009	34.6	0.029	14.31	0.073
21.137	0.094	31.2	0.009	34.65	0.028	14.32	0.072
21.163	0.091	31.25	0.007	34.7	0.027	14.33	0.073
21.189	0.08	31.3	0.009	34.75	0.027	14.34	0.073
21.216	0.087	31.35	0.008	34.8	0.028	14.35	0.073
21.242	0.089	31.4	0.014	34.85	0.028	14.36	0.073
21.268	0.085	31.45	0.011	34.9	0.028	14.37	0.072
21.294	0.084	31.5	0.016	34.95	0.028	14.38	0.072
21.321	0.091	31.55	0.019	35	0.028	14.39	0.072
21.347	0.091	31.6	0.019	35.05	0.027	14.4	0.072
21.373	0.097	31.65	0.017	35.1	0.027	14.41	0.072
21.4	0.088	31.7	0.013	35.15	0.026	14.42	0.073
21.426	0.09	31.75	0.013	35.2	0.027	14.43	0.074
21.452	0.098	31.8	0.014	35.25	0.029	14.44	0.073
21.478	0.092	31.85	0.012	35.3	0.032	14.45	0.072
21.505	0.098	31.9	0.015	35.35	0.036	14.46	0.072
21.531	0.103	31.95	0.01	35.4	0.041	14.47	0.073
21.557	0.109	32	0.012	35.45	0.046	14.48	0.073
21.583	0.111	32.05	0.016	35.5	0.051	14.49	0.073
21.61	0.123	32.1	0.014	35.55	0.057	14.5	0.072
21.636	0.119	32.15	0.009	35.6	0.062	14.51	0.072
21.662	0.12	32.2	0.009	35.65	0.067	14.52	0.072
21.688	0.13	32.25	0.01	35.7	0.072	14.53	0.072
21.715	0.129	32.3	0.011	35.75	0.079	14.54	0.073
21.741	0.119	32.35	0.013	35.8	0.088	14.55	0.073
21.767	0.107	32.4	0.016	35.85	0.101	14.56	0.073
21.793	0.107	32.45	0.016	35.9	0.115	14.57	0.073
21.82	0.096	32.5	0.018	35.95	0.131	14.58	0.073
21.846	0.092	32.55	0.02	36	0.152	14.59	0.073
21.872	0.094	32.6	0.016	36.05	0.179	14.6	0.072
21.898	0.085	32.65	0.016	36.1	0.214	14.61	0.071
21.925	0.083	32.7	0.017	36.15	0.262	14.62	0.072
21.951	0.09	32.75	0.018	36.2	0.326	14.63	0.073
21.977	0.09	32.8	0.018	36.25	0.403	14.64	0.072
22.004	0.081	32.85	0.016	36.3	0.489	14.65	0.072
22.03	0.077	32.9	0.015	36.35	0.573	14.66	0.072
22.056	0.089	32.95	0.018	36.4	0.645	14.67	0.072
22.082	0.079	33	0.016	36.45	0.691	14.68	0.073
22.109	0.076	33.05	0.017	36.5	0.707	14.69	0.073
22.135	0.084	33.1	0.015	36.55	0.689	14.7	0.072
22.161	0.075	33.15	0.016	36.6	0.641	14.71	0.072
22.187	0.083	33.2	0.018	36.65	0.571	14.72	0.072
22.214	0.085	33.25	0.018	36.7	0.49	14.73	0.072
22.24	0.075	33.3	0.014	36.75	0.408	14.74	0.071
22.266	0.086	33.35	0.012	36.8	0.333	14.75	0.071
22.292	0.097	33.4	0.014	36.85	0.27	14.76	0.07
22.319	0.085	33.45	0.013	36.9	0.221	14.77	0.072
22.345	0.079	33.5	0.014	36.95	0.182	14.78	0.073
22.371	0.086	33.55	0.016	37	0.152	14.79	0.073
22.397	0.082	33.6	0.014	37.05	0.129	14.8	0.073
22.424	0.089	33.65	0.016	37.1	0.109	14.81	0.072
22.45	0.092	33.7	0.018	37.15	0.094	14.82	0.072
22.476	0.096	33.75	0.02	37.2	0.083	14.83	0.071
22.502	0.096	33.8	0.02	37.25	0.075	14.84	0.071
22.529	0.087	33.85	0.023	37.3	0.069	14.85	0.072
22.555	0.084	33.9	0.024	37.35	0.065	14.86	0.072
22.581	0.082	33.95	0.018	37.4	0.059	14.87	0.072
22.608	0.082	34	0.019	37.45	0.052	14.88	0.072
22.634	0.077	34.05	0.017	37.5	0.045	14.89	0.071
22.66	0.081	34.1	0.016	37.55	0.04	14.9	0.071
22.686	0.084	34.15	0.019	37.6	0.037	14.91	0.072
22.713	0.074	34.2	0.02	37.65	0.039	14.92	0.072
22.739	0.076	34.25	0.02	37.7	0.045	14.93	0.072
22.765	0.076	34.3	0.02	37.75	0.055	14.94	0.073
22.791	0.078	34.35	0.019	37.8	0.068	14.95	0.073
22.818	0.08	34.4	0.02	37.85	0.082	14.96	0.072
22.844	0.074	34.45	0.017	37.9	0.095	14.97	0.072
22.87	0.082	34.5	0.016	37.95	0.108	14.98	0.072
22.896	0.08	34.55	0.016	38	0.123	14.99	0.071
22.923	0.084	34.6	0.015	38.05	0.139	15	0.072
22.949	0.084	34.65	0.016	38.1	0.155	15.01	0.072
22.975	0.069	34.7	0.016	38.15	0.167	15.02	0.072
23.001	0.08	34.75	0.017	38.2	0.173	15.03	0.072
23.028	0.078	34.8	0.015	38.25	0.172	15.04	0.073
23.054	0.07	34.85	0.016	38.3	0.165	15.05	0.073
23.08	0.08	34.9	0.021	38.35	0.152	15.06	0.073
23.106	0.076	34.95	0.022	38.4	0.135	15.07	0.073
23.133	0.081	35	0.019	38.45	0.119	15.08	0.072
23.159	0.067	35.05	0.02	38.5	0.104	15.09	0.071
23.185	0.07	35.1	0.014	38.55	0.092	15.1	0.071
23.211	0.074	35.15	0.017	38.6	0.081	15.11	0.071
23.238	0.081	35.2	0.014	38.65	0.071	15.12	0.072
23.264	0.069	35.25	0.015	38.7	0.061	15.13	0.072
23.29	0.074	35.3	0.013	38.75	0.051	15.14	0.073
23.317	0.073	35.35	0.018	38.8	0.041	15.15	0.072
23.343	0.073	35.4	0.022	38.85	0.033	15.16	0.071
23.369	0.073	35.45	0.023	38.9	0.027	15.17	0.071
23.395	0.079	35.5	0.022	38.95	0.024	15.18	0.071
23.422	0.071	35.55	0.024	39	0.024	15.19	0.071
23.448	0.079	35.6	0.023	39.05	0.025	15.2	0.071
23.474	0.069	35.65	0.029	39.1	0.027	15.21	0.072
23.5	0.075	35.7	0.027	39.15	0.029	15.22	0.072
23.527	0.08	35.75	0.027	39.2	0.031	15.23	0.072
23.553	0.077	35.8	0.031	39.25	0.031	15.24	0.072
23.579	0.078	35.85	0.034	39.3	0.03	15.25	0.072
23.605	0.077	35.9	0.037	39.35	0.029	15.26	0.072
23.632	0.072	35.95	0.042	39.4	0.028	15.27	0.071
23.658	0.07	36	0.064	39.45	0.029	15.28	0.071
23.684	0.072	36.05	0.041	39.5	0.031	15.29	0.072
23.71	0.084	36.1	0.072	39.55	0.033	15.3	0.072
23.737	0.067	36.15	0.077	39.6	0.036	15.31	0.071
23.763	0.073	36.2	0.075	39.65	0.038	15.32	0.071
23.789	0.073	36.25	0.1	39.7	0.038	15.33	0.071
23.815	0.077	36.3	0.11	39.75	0.037	15.34	0.071
23.842	0.071	36.35	0.133	39.8	0.036	15.35	0.072
23.868	0.066	36.4	0.142	39.85	0.033	15.36	0.072
23.894	0.07	36.45	0.158	39.9	0.03	15.37	0.071
23.921	0.071	36.5	0.186	39.95	0.028	15.38	0.071
23.947	0.072	36.55	0.198	40	0.027	15.39	0.072
23.973	0.08	36.6	0.152	40.05	0.027	15.4	0.071
23.999	0.069	36.65	0.189	40.1	0.028	15.41	0.071
24.026	0.077	36.7	0.175	40.15	0.03	15.42	0.071
24.052	0.078	36.75	0.185	40.2	0.031	15.43	0.071
24.078	0.084	36.8	0.167	40.25	0.035	15.44	0.071
24.104	0.082	36.85	0.225	40.3	0.038	15.45	0.071
24.131	0.088	36.9	0.228	40.35	0.04	15.46	0.071
24.157	0.091	36.95	0.237	40.4	0.041	15.47	0.071
24.183	0.111	37	0.314	40.45	0.041	15.48	0.071
24.209	0.097	37.05	0.309	40.5	0.041	15.49	0.071
24.236	0.094	37.1	0.243	40.55	0.04	15.5	0.07
24.262	0.086	37.15	0.175	40.6	0.039	15.51	0.07
24.288	0.082	37.2	0.108	40.65	0.037	15.52	0.071
24.314	0.075	37.25	0.073	40.7	0.035	15.53	0.072
24.341	0.075	37.3	0.042	40.75	0.034	15.54	0.072
24.367	0.079	37.35	0.037	40.8	0.032	15.55	0.071
24.393	0.071	37.4	0.037	40.85	0.031	15.56	0.07
24.419	0.069	37.45	0.027	40.9	0.029	15.57	0.07
24.446	0.075	37.5	0.037	40.95	0.028	15.58	0.069
24.472	0.072	37.55	0.04	41	0.027	15.59	0.069
24.498	0.068	37.6	0.045	41.05	0.027	15.6	0.07
24.525	0.072	37.65	0.045	41.1	0.027	15.61	0.07
24.551	0.072	37.7	0.046	41.15	0.028	15.62	0.071
24.577	0.068	37.75	0.046	41.2	0.03	15.63	0.071
24.603	0.076	37.8	0.049	41.25	0.031	15.64	0.071
24.63	0.064	37.85	0.053	41.3	0.031	15.65	0.071
24.656	0.07	37.9	0.055	41.35	0.03	15.66	0.07
24.682	0.062	37.95	0.059	41.4	0.027	15.67	0.07
24.708	0.06	38	0.065	41.45	0.024	15.68	0.07
24.735	0.074	38.05	0.072	41.5	0.02	15.69	0.07
24.761	0.062	38.1	0.076	41.55	0.016	15.7	0.07
24.787	0.069	38.15	0.077	41.6	0.014	15.71	0.071
24.813	0.066	38.2	0.075	41.65	0.014	15.72	0.07
24.84	0.073	38.25	0.075	41.7	0.015	15.73	0.07
24.866	0.069	38.3	0.073	41.75	0.017	15.74	0.07
24.892	0.063	38.35	0.069	41.8	0.019	15.75	0.069
24.918	0.064	38.4	0.061	41.85	0.022	15.76	0.069
24.945	0.066	38.45	0.057	41.9	0.024	15.77	0.069
24.971	0.056	38.5	0.056	41.95	0.026	15.78	0.069
24.997	0.07	38.55	0.057	42	0.027	15.79	0.069
25.023	0.064	38.6	0.059	42.05	0.027	15.8	0.068
25.05	0.058	38.65	0.058	42.1	0.027	15.81	0.068
25.076	0.066	38.7	0.052	42.15	0.027	15.82	0.068
25.102	0.064	38.75	0.048	42.2	0.026	15.83	0.069
25.129	0.063	38.8	0.041	42.25	0.026	15.84	0.069
25.155	0.071	38.85	0.032	42.3	0.026	15.85	0.068
25.181	0.068	38.9	0.024	42.35	0.026	15.86	0.069
25.207	0.064	38.95	0.018	42.4	0.027	15.87	0.069
25.234	0.069	39	0.015	42.45	0.028	15.88	0.069
25.26	0.059	39.05	0.012	42.5	0.03	15.89	0.069
25.286	0.059	39.1	0.011	42.55	0.031	15.9	0.07
25.312	0.06	39.15	0.013	42.6	0.032	15.91	0.07
25.339	0.06	39.2	0.011	42.65	0.032	15.92	0.069
25.365	0.063	39.25	0.012	42.7	0.031	15.93	0.069
25.391	0.061	39.3	0.01	42.75	0.03	15.94	0.07
25.417	0.057	39.35	0.013	42.8	0.028	15.95	0.07
25.444	0.07	39.4	0.015	42.85	0.026	15.96	0.069
25.47	0.067	39.45	0.016	42.9	0.024	15.97	0.069
25.496	0.058	39.5	0.017	42.95	0.023	15.98	0.07
25.522	0.071	39.55	0.013	43	0.023	15.99	0.069
25.549	0.058	39.6	0.014	43.05	0.023	16	0.069
25.575	0.062	39.65	0.015	43.1	0.023	16.01	0.069
25.601	0.053	39.7	0.014	43.15	0.024	16.02	0.069
25.627	0.068	39.75	0.014	43.2	0.025	16.03	0.07
25.654	0.071	39.8	0.011	43.25	0.025	16.04	0.07
25.68	0.059	39.85	0.015	43.3	0.026	16.05	0.07
25.706	0.065	39.9	0.018	43.35	0.027	16.06	0.07
25.733	0.061	39.95	0.019	43.4	0.027	16.07	0.069
25.759	0.064	40	0.02	43.45	0.027	16.08	0.069
25.785	0.05	40.05	0.018	43.5	0.028	16.09	0.069
25.811	0.062	40.1	0.018	43.55	0.031	16.1	0.069
25.838	0.057	40.15	0.017	43.6	0.039	16.11	0.069
25.864	0.057	40.2	0.02	43.65	0.051	16.12	0.069
25.89	0.057	40.25	0.018	43.7	0.07	16.13	0.069
25.916	0.062	40.3	0.014	43.75	0.096	16.14	0.068
25.943	0.067	40.35	0.016	43.8	0.128	16.15	0.067
25.969	0.059	40.4	0.016	43.85	0.166	16.16	0.067
25.995	0.055	40.45	0.015	43.9	0.209	16.17	0.068
26.021	0.058	40.5	0.015	43.95	0.257	16.18	0.068
26.048	0.065	40.55	0.016	44	0.313	16.19	0.068
26.074	0.054	40.6	0.015	44.05	0.382	16.2	0.068
26.1	0.064	40.65	0.016	44.1	0.465	16.21	0.068
26.126	0.061	40.7	0.019	44.15	0.564	16.22	0.068
26.153	0.064	40.75	0.019	44.2	0.67	16.23	0.068
26.179	0.064	40.8	0.017	44.25	0.776	16.24	0.069
26.205	0.057	40.85	0.016	44.3	0.869	16.25	0.069
26.231	0.06	40.9	0.014	44.35	0.935	16.26	0.069
26.258	0.058	40.95	0.015	44.4	0.962	16.27	0.069
26.284	0.062	41	0.013	44.45	0.943	16.28	0.069
26.31	0.06	41.05	0.013	44.5	0.882	16.29	0.068
26.337	0.061	41.1	0.014	44.55	0.791	16.3	0.068
26.363	0.056	41.15	0.012	44.6	0.68	16.31	0.068
26.389	0.061	41.2	0.013	44.65	0.565	16.32	0.068
26.415	0.061	41.25	0.015	44.7	0.454	16.33	0.068
26.442	0.05	41.3	0.014	44.75	0.357	16.34	0.068
26.468	0.059	41.35	0.013	44.8	0.279	16.35	0.068
26.494	0.065	41.4	0.014	44.85	0.219	16.36	0.067
26.52	0.056	41.45	0.02	44.9	0.174	16.37	0.068
26.547	0.058	41.5	0.019	44.95	0.141	16.38	0.069
26.573	0.052	41.55	0.022	45	0.119	16.39	0.068
26.599	0.062	41.6	0.026	45.05	0.102	16.4	0.067
26.625	0.06	41.65	0.022	45.1	0.088	16.41	0.066
26.652	0.065	41.7	0.023	45.15	0.075	16.42	0.066
26.678	0.059	41.75	0.023	45.2	0.062	16.43	0.067
26.704	0.055	41.8	0.021	45.25	0.051	16.44	0.068
26.73	0.057	41.85	0.016	45.3	0.042	16.45	0.068
26.757	0.052	41.9	0.016	45.35	0.035	16.46	0.067
26.783	0.056	41.95	0.017	45.4	0.031	16.47	0.067
26.809	0.054	42	0.014	45.45	0.029	16.48	0.067
26.835	0.063	42.05	0.018	45.5	0.03	16.49	0.068
26.862	0.051	42.1	0.019	45.55	0.03	16.5	0.068
26.888	0.056	42.15	0.016	45.6	0.031	16.51	0.068
26.914	0.061	42.2	0.016	45.65	0.031	16.52	0.068
26.94	0.064	42.25	0.014	45.7	0.031	16.53	0.067
26.967	0.067	42.3	0.015	45.75	0.031	16.54	0.067
26.993	0.068	42.35	0.012	45.8	0.031	16.55	0.067
27.019	0.077	42.4	0.013	45.85	0.03	16.56	0.067
27.046	0.062	42.45	0.015	45.9	0.03	16.57	0.067
27.072	0.065	42.5	0.016	45.95	0.03	16.58	0.067
27.098	0.066	42.55	0.017	46	0.031	16.59	0.067
27.124	0.054	42.6	0.02	46.05	0.032	16.6	0.067
27.151	0.058	42.65	0.022	46.1	0.033	16.61	0.067
27.177	0.058	42.7	0.022	46.15	0.036	16.62	0.067
27.203	0.052	42.75	0.023	46.2	0.038	16.63	0.067
27.229	0.057	42.8	0.025	46.25	0.042	16.64	0.067
27.256	0.054	42.85	0.021	46.3	0.045	16.65	0.068
27.282	0.057	42.9	0.019	46.35	0.048	16.66	0.068
27.308	0.052	42.95	0.017	46.4	0.05	16.67	0.068
27.334	0.062	43	0.015	46.45	0.05	16.68	0.067
27.361	0.055	43.05	0.015	46.5	0.046	16.69	0.067
27.387	0.056	43.1	0.019	46.55	0.041	16.7	0.067
27.413	0.057	43.15	0.019	46.6	0.035	16.71	0.067
27.439	0.06	43.2	0.021	46.65	0.03	16.72	0.067
27.466	0.062	43.25	0.023	46.7	0.026	16.73	0.068
27.492	0.057	43.3	0.025	46.75	0.025	16.74	0.069
27.518	0.056	43.35	0.025	46.8	0.026	16.75	0.07
27.544	0.059	43.4	0.026	46.85	0.029	16.76	0.068
27.571	0.054	43.45	0.028	46.9	0.031	16.77	0.067
27.597	0.045	43.5	0.045	46.95	0.032	16.78	0.067
27.623	0.052	43.55	0.033	47	0.033	16.79	0.067
27.65	0.05	43.6	0.031	47.05	0.032	16.8	0.067
27.676	0.062	43.65	0.038	47.1	0.032	16.81	0.068
27.702	0.052	43.7	0.038	47.15	0.033	16.82	0.069
27.728	0.062	43.75	0.056	47.2	0.033	16.83	0.069
27.755	0.056	43.8	0.056	47.25	0.034	16.84	0.068
27.781	0.05	43.85	0.074	47.3	0.034	16.85	0.067
27.807	0.056	43.9	0.086	47.35	0.035	16.86	0.067
27.833	0.059	43.95	0.126	47.4	0.035	16.87	0.068
27.86	0.058	44	0.108	47.45	0.034	16.88	0.07
27.886	0.062	44.05	0.139	47.5	0.034	16.89	0.07
27.912	0.064	44.1	0.156	47.55	0.034	16.9	0.07
27.938	0.067	44.15	0.196	47.6	0.035	16.91	0.069
27.965	0.068	44.2	0.208	47.65	0.035	16.92	0.069
27.991	0.065	44.25	0.237	47.7	0.033	16.93	0.07
28.017	0.073	44.3	0.28	47.75	0.031	16.94	0.07
28.043	0.07	44.35	0.348	47.8	0.031	16.95	0.07
28.07	0.067	44.4	0.392	47.85	0.034	16.96	0.069
28.096	0.07	44.45	0.445	47.9	0.04	16.97	0.07
28.122	0.065	44.5	0.489	47.95	0.049	16.98	0.07
28.148	0.064	44.55	0.559	48	0.06	16.99	0.069
28.175	0.058	44.6	0.651	48.05	0.07	17	0.069
28.201	0.061	44.65	0.711	48.1	0.079	17.01	0.069
28.227	0.063	44.7	0.778	48.15	0.086	17.02	0.069
28.254	0.057	44.75	0.814	48.2	0.091	17.03	0.069
28.28	0.053	44.8	0.789	48.25	0.095	17.04	0.068
28.306	0.058	44.85	0.708	48.3	0.1	17.05	0.068
28.332	0.06	44.9	0.511	48.35	0.11	17.06	0.068
28.359	0.058	44.95	0.377	48.4	0.124	17.07	0.067
28.385	0.066	45	0.237	48.45	0.139	17.08	0.067
28.411	0.063	45.05	0.141	48.5	0.152	17.09	0.067
28.437	0.063	45.1	0.109	48.55	0.163	17.1	0.067
28.464	0.056	45.15	0.078	48.6	0.167	17.11	0.067
28.49	0.063	45.2	0.057	48.65	0.166	17.12	0.066
28.516	0.061	45.25	0.052	48.7	0.158	17.13	0.066
28.542	0.055	45.3	0.045	48.75	0.143	17.14	0.066
28.569	0.063	45.35	0.04	48.8	0.125	17.15	0.066
28.595	0.06	45.4	0.037	48.85	0.106	17.16	0.065
28.621	0.057	45.45	0.031	48.9	0.087	17.17	0.065
28.647	0.062	45.5	0.028	48.95	0.07	17.18	0.066
28.674	0.059	45.55	0.026	49	0.058	17.19	0.066
28.7	0.054	45.6	0.026	49.05	0.049	17.2	0.067
28.726	0.058	45.65	0.028	49.1	0.046	17.21	0.066
28.752	0.047	45.7	0.028	49.15	0.044	17.22	0.066
28.779	0.053	45.75	0.027	49.2	0.043	17.23	0.065
28.805	0.055	45.8	0.024	49.25	0.041	17.24	0.066
28.831	0.05	45.85	0.021	49.3	0.037	17.25	0.066
28.858	0.054	45.9	0.02	49.35	0.031	17.26	0.066
28.884	0.043	45.95	0.019	49.4	0.023	17.27	0.066
28.91	0.058	46	0.015	49.45	0.016	17.28	0.067
28.936	0.044	46.05	0.014	49.5	0.012	17.29	0.067
28.963	0.046	46.1	0.014	49.55	0.011	17.3	0.067
28.989	0.048	46.15	0.018	49.6	0.014	17.31	0.066
29.015	0.057	46.2	0.018	49.65	0.018	17.32	0.066
29.041	0.051	46.25	0.018	49.7	0.022	17.33	0.066
29.068	0.052	46.3	0.02	49.75	0.026	17.34	0.067
29.094	0.052	46.35	0.019	49.8	0.028	17.35	0.067
29.12	0.058	46.4	0.02	49.85	0.028	17.36	0.066
29.146	0.055	46.45	0.02	49.9	0.027	17.37	0.066
29.173	0.059	46.5	0.017	49.95	0.025	17.38	0.066
29.199	0.052	46.55	0.017	50	0.023	17.39	0.066
29.225	0.059	46.6	0.014	50.05	0.021	17.4	0.066
29.251	0.048	46.65	0.017	50.1	0.021	17.41	0.067
29.278	0.053	46.7	0.016	50.15	0.021	17.42	0.067
29.304	0.051	46.75	0.018	50.2	0.021	17.43	0.067
29.33	0.052	46.8	0.017	50.25	0.022	17.44	0.067
29.356	0.052	46.85	0.019	50.3	0.021	17.45	0.068
29.383	0.051	46.9	0.018	50.35	0.021	17.46	0.068
29.409	0.053	46.95	0.022	50.4	0.023	17.47	0.067
29.435	0.055	47	0.02	50.45	0.026	17.48	0.066
29.462	0.057	47.05	0.017	50.5	0.029	17.49	0.066
29.488	0.053	47.1	0.017	50.55	0.034	17.5	0.066
29.514	0.047	47.15	0.019	50.6	0.038	17.51	0.067
29.54	0.044	47.2	0.017	50.65	0.041	17.52	0.067
29.567	0.061	47.25	0.016	50.7	0.044	17.53	0.067
29.593	0.051	47.3	0.014	50.75	0.044	17.54	0.067
29.619	0.049	47.35	0.016	50.8	0.042	17.55	0.067
29.645	0.05	47.4	0.018	50.85	0.04	17.56	0.067
29.672	0.048	47.45	0.019	50.9	0.036	17.57	0.067
29.698	0.054	47.5	0.019	50.95	0.032	17.58	0.067
29.724	0.049	47.55	0.015	51	0.028	17.59	0.067
29.75	0.051	47.6	0.014	51.05	0.024	17.6	0.067
29.777	0.049	47.65	0.01	51.1	0.02	17.61	0.067
29.803	0.046	47.7	0.009	51.15	0.018	17.62	0.067
29.829	0.049	47.75	0.012	51.2	0.018	17.63	0.067
29.855	0.05	47.8	0.017	51.25	0.02	17.64	0.066
29.882	0.05	47.85	0.023	51.3	0.025	17.65	0.066
29.908	0.058	47.9	0.024	51.35	0.031	17.66	0.066
29.934	0.055	47.95	0.025	51.4	0.038	17.67	0.066
29.96	0.051	48	0.027	51.45	0.043	17.68	0.067
29.987	0.05	48.05	0.029	51.5	0.046	17.69	0.067
30.013	0.044	48.1	0.027	51.55	0.045	17.7	0.066
30.039	0.052	48.15	0.027	51.6	0.042	17.71	0.067
30.066	0.053	48.2	0.031	51.65	0.036	17.72	0.068
30.092	0.048	48.25	0.036	51.7	0.029	17.73	0.068
30.118	0.051	48.3	0.04	51.75	0.021	17.74	0.068
30.144	0.049	48.35	0.042	51.8	0.014	17.75	0.068
30.171	0.042	48.4	0.046	51.85	0.007	17.76	0.069
30.197	0.057	48.45	0.049	51.9	0.002	17.77	0.068
30.223	0.041	48.5	0.05	51.95	0	17.78	0.068
30.249	0.045	48.55	0.055	52	0	17.79	0.069
30.276	0.046	48.6	0.055	52.05	0.003	17.8	0.069
30.302	0.055	48.65	0.059	52.1	0.008	17.81	0.069
30.328	0.041	48.7	0.067	52.15	0.014	17.82	0.069
30.354	0.051	48.75	0.076	52.2	0.02	17.83	0.07
30.381	0.046	48.8	0.085	52.25	0.025	17.84	0.07
30.407	0.048	48.85	0.094	52.3	0.027	17.85	0.07
30.433	0.045	48.9	0.098	52.35	0.028	17.86	0.071
30.459	0.047	48.95	0.096	52.4	0.028	17.87	0.072
30.486	0.042	49	0.094	52.45	0.026	17.88	0.072
30.512	0.046	49.05	0.085	52.5	0.025	17.89	0.072
30.538	0.054	49.1	0.07	52.55	0.023	17.9	0.072
30.564	0.041	49.15	0.058	52.6	0.023	17.91	0.073
30.591	0.045	49.2	0.048	52.65	0.023	17.92	0.075
30.617	0.044	49.25	0.04	52.7	0.024	17.93	0.077
30.643	0.052	49.3	0.033	52.75	0.024	17.94	0.076
30.669	0.044	49.35	0.028	52.8	0.025	17.95	0.075
30.696	0.044	49.4	0.021	52.85	0.026	17.96	0.077
30.722	0.051	49.45	0.02	52.9	0.028	17.97	0.079
30.748	0.046	49.5	0.023	52.95	0.031	17.98	0.08
30.775	0.036	49.55	0.022	53	0.036	17.99	0.081
30.801	0.046	49.6	0.025	53.05	0.042	18	0.081
30.827	0.045	49.65	0.026	53.1	0.047	18.01	0.081
30.853	0.044	49.7	0.02	53.15	0.048	18.02	0.079
30.88	0.042	49.75	0.021	53.2	0.046	18.03	0.079
30.906	0.047	49.8	0.016	53.25	0.04	18.04	0.08
30.932	0.054	49.85	0.016	53.3	0.032	18.05	0.08
30.958	0.05	49.9	0.018	53.35	0.024	18.06	0.08
30.985	0.037	49.95	0.02	53.4	0.02	18.07	0.079
31.011	0.042	50	0.02	53.45	0.02	18.08	0.078
31.037	0.048	50.05	0.023	53.5	0.024	18.09	0.078
31.063	0.052	50.1	0.023	53.55	0.03	18.1	0.079
31.09	0.043	50.15	0.022	53.6	0.035	18.11	0.079
31.116	0.045	50.2	0.018	53.65	0.035	18.12	0.079
31.142	0.049	50.25	0.018	53.7	0.032	18.13	0.078
31.168	0.044	50.3	0.019	53.75	0.027	18.14	0.078
31.195	0.044	50.35	0.024	53.8	0.02	18.15	0.079
31.221	0.039	50.4	0.024	53.85	0.014	18.16	0.081
31.247	0.047	50.45	0.02	53.9	0.011	18.17	0.081
31.273	0.047	50.5	0.014	53.95	0.011	18.18	0.081
31.3	0.046	50.55	0.011	54	0.014	18.19	0.083
31.326	0.051	50.6	0.005	54.05	0.016	18.2	0.084
31.352	0.047	50.65	0.007	54.1	0.016	18.21	0.085
31.379	0.04	50.7	0.005	54.15	0.016	18.22	0.085
31.405	0.048	50.75	0.008	54.2	0.017	18.23	0.087
31.431	0.053	50.8	0.016	54.25	0.02	18.24	0.089
31.457	0.047	50.85	0.02	54.3	0.025	18.25	0.091
31.484	0.054	50.9	0.018	54.35	0.03	18.26	0.092
31.51	0.047	50.95	0.02	54.4	0.037	18.27	0.093
31.536	0.05	51	0.02	54.45	0.044	18.28	0.094
31.562	0.044	51.05	0.026	54.5	0.051	18.29	0.096
31.589	0.044	51.1	0.021	54.55	0.058	18.3	0.099
31.615	0.048	51.15	0.021	54.6	0.063	18.31	0.101
31.641	0.05	51.2	0.019	54.65	0.068	18.32	0.102
31.667	0.044	51.25	0.02	54.7	0.074	18.33	0.103
31.694	0.044	51.3	0.017	54.75	0.079	18.34	0.107
31.72	0.047	51.35	0.011	54.8	0.083	18.35	0.111
31.746	0.043	51.4	0.008	54.85	0.085	18.36	0.115
31.772	0.043	51.45	0.01	54.9	0.085	18.37	0.118
31.799	0.045	51.5	0.011	54.95	0.084	18.38	0.122
31.825	0.052	51.55	0.012	55	0.083	18.39	0.126
31.851	0.046	51.6	0.012	55.05	0.082	18.4	0.13
31.877	0.05	51.65	0.015	55.1	0.083	18.41	0.135
31.904	0.034	51.7	0.019	55.15	0.084	18.42	0.139
31.93	0.045	51.75	0.018	55.2	0.086	18.43	0.144
31.956	0.038	51.8	0.017	55.25	0.087	18.44	0.149
31.983	0.043	51.85	0.016	55.3	0.088	18.45	0.154
32.009	0.05	51.9	0.015	55.35	0.086	18.46	0.161
32.035	0.042	51.95	0.014	55.4	0.083	18.47	0.168
32.061	0.049	52	0.017	55.45	0.079	18.48	0.175
32.088	0.05	52.05	0.015	55.5	0.074	18.49	0.182
32.114	0.045	52.1	0.02	55.55	0.07	18.5	0.188
32.14	0.045	52.15	0.021	55.6	0.066	18.51	0.196
32.166	0.048	52.2	0.022	55.65	0.063	18.52	0.206
32.193	0.038	52.25	0.017	55.7	0.059	18.53	0.215
32.219	0.04	52.3	0.015	55.75	0.056	18.54	0.223
32.245	0.043	52.35	0.013	55.8	0.054	18.55	0.233
32.271	0.05	52.4	0.012	55.85	0.053	18.56	0.243
32.298	0.044	52.45	0.011	55.9	0.052	18.57	0.256
32.324	0.04	52.5	0.009	55.95	0.052	18.58	0.269
32.35	0.052	52.55	0.006	56	0.052	18.59	0.28
32.376	0.053	52.6	0.007	56.05	0.051	18.6	0.293
32.403	0.043	52.65	0.007	56.1	0.048	18.61	0.309
32.429	0.049	52.7	0.006	56.15	0.044	18.62	0.321
32.455	0.046	52.75	0.006	56.2	0.04	18.63	0.346
32.481	0.042	52.8	0.009	56.25	0.037	18.64	0.367
32.508	0.044	52.85	0.015	56.3	0.036	18.65	0.391
32.534	0.046	52.9	0.018	56.35	0.036	18.66	0.419
32.56	0.046	52.95	0.016	56.4	0.036	18.67	0.45
32.587	0.047	53	0.017	56.45	0.034	18.68	0.483
32.613	0.043	53.05	0.02	56.5	0.032	18.69	0.518
32.639	0.051	53.1	0.018	56.55	0.029	18.7	0.559
32.665	0.053	53.15	0.016	56.6	0.026	18.71	0.605
32.692	0.047	53.2	0.014	56.65	0.026	18.72	0.659
32.718	0.05	53.25	0.013	56.7	0.029	18.73	0.717
32.744	0.053	53.3	0.014	56.75	0.034	18.74	0.778
32.77	0.051	53.35	0.018	56.8	0.039	18.75	0.834
32.797	0.056	53.4	0.018	56.85	0.041	18.76	0.892
32.823	0.051	53.45	0.017	56.9	0.038	18.77	0.942
32.849	0.043	53.5	0.023	56.95	0.031	18.78	0.975
32.875	0.056	53.55	0.024	57	0.023	18.79	1
32.902	0.054	53.6	0.021	57.05	0.016	18.8	0.998
32.928	0.045	53.65	0.02	57.1	0.012	18.81	0.989
32.954	0.039	53.7	0.017	57.15	0.012	18.82	0.964
32.98	0.044	53.75	0.017	57.2	0.015	18.83	0.928
33.007	0.04	53.8	0.019	57.25	0.021	18.84	0.871
33.033	0.043	53.85	0.019	57.3	0.025	18.85	0.803
33.059	0.049	53.9	0.019	57.35	0.028	18.86	0.717
33.085	0.046	53.95	0.022	57.4	0.03	18.87	0.627
33.112	0.043	54	0.024	57.45	0.031	18.88	0.531
33.138	0.045	54.05	0.02	57.5	0.032	18.89	0.442
33.164	0.044	54.1	0.017	57.55	0.032	18.9	0.36
33.191	0.042	54.15	0.015	57.6	0.031	18.91	0.292
33.217	0.047	54.2	0.013	57.65	0.028	18.92	0.233
33.243	0.053	54.25	0.011	57.7	0.025	18.93	0.187
33.269	0.036	54.3	0.01	57.75	0.019	18.94	0.149
33.296	0.048	54.35	0.006	57.8	0.014	18.95	0.124
33.322	0.05	54.4	0.006	57.85	0.011	18.96	0.104
33.348	0.045	54.45	0.007	57.9	0.01	18.97	0.094
33.374	0.04	54.5	0.005	57.95	0.012	18.98	0.086
33.401	0.048	54.55	0.008	58	0.017	18.99	0.082
33.427	0.035	54.6	0.012	58.05	0.026	19	0.078
33.453	0.053	54.65	0.016	58.1	0.037	19.01	0.076
33.479	0.04	54.7	0.023	58.15	0.05	19.02	0.075
33.506	0.041	54.75	0.025	58.2	0.064	19.03	0.074
33.532	0.046	54.8	0.026	58.25	0.078	19.04	0.072
33.558	0.047	54.85	0.026	58.3	0.093	19.05	0.071
33.584	0.05	54.9	0.022	58.35	0.108	19.06	0.071
33.611	0.047	54.95	0.014	58.4	0.125	19.07	0.072
33.637	0.054	55	0.008	58.45	0.143	19.08	0.071
33.663	0.053	55.05	0.009	58.5	0.165	19.09	0.07
33.689	0.054	55.1	0.01	58.55	0.194	19.1	0.069
33.716	0.043	55.15	0.012	58.6	0.227	19.11	0.068
33.742	0.05	55.2	0.016	58.65	0.263	19.12	0.067
33.768	0.051	55.25	0.016	58.7	0.298	19.13	0.067
33.795	0.039	55.3	0.019	58.75	0.324	19.14	0.067
33.821	0.043	55.35	0.021	58.8	0.339	19.15	0.067
33.847	0.05	55.4	0.021	58.85	0.338	19.16	0.066
33.873	0.041	55.45	0.021	58.9	0.322	19.17	0.065
33.9	0.037	55.5	0.023	58.95	0.296	19.18	0.065
33.926	0.041	55.55	0.027	59	0.264	19.19	0.064
33.952	0.042	55.6	0.025	59.05	0.231	19.2	0.065
33.978	0.04	55.65	0.023	59.1	0.2	19.21	0.065
34.005	0.04	55.7	0.021	59.15	0.173	19.22	0.065
34.031	0.041	55.75	0.017	59.2	0.152	19.23	0.064
34.057	0.037	55.8	0.017	59.25	0.135	19.24	0.064
34.083	0.039	55.85	0.018	59.3	0.122	19.25	0.064
34.11	0.038	55.9	0.019	59.35	0.11	19.26	0.064
34.136	0.04	55.95	0.022	59.4	0.101	19.27	0.064
34.162	0.04	56	0.025	59.45	0.094	19.28	0.063
34.188	0.039	56.05	0.031	59.5	0.088	19.29	0.062
34.215	0.038	56.1	0.032	59.55	0.08	19.3	0.063
34.241	0.034	56.15	0.031	59.6	0.071	19.31	0.063
34.267	0.047	56.2	0.027	59.65	0.061	19.32	0.063
34.293	0.041	56.25	0.024	59.7	0.05	19.33	0.063
34.32	0.045	56.3	0.02	59.75	0.04	19.34	0.063
34.346	0.043	56.35	0.021	59.8	0.031	19.35	0.062
34.372	0.042	56.4	0.016	59.85	0.026	19.36	0.062
34.398	0.04	56.45	0.012	59.9	0.023	19.37	0.062
34.425	0.043	56.5	0.012	59.95	0.023	19.38	0.062
34.451	0.037	56.55	0.015	60	0.023	19.39	0.062
34.477	0.034	56.6	0.02	60.05	0.025	19.4	0.062
34.504	0.048	56.65	0.021	60.1	0.027	19.41	0.061
34.53	0.036	56.7	0.018	60.15	0.03	19.42	0.061
34.556	0.036	56.75	0.019	60.2	0.033	19.43	0.061
34.582	0.044	56.8	0.018	60.25	0.038	19.44	0.06
34.609	0.036	56.85	0.016	60.3	0.042	19.45	0.06
34.635	0.044	56.9	0.013	60.35	0.045	19.46	0.061
34.661	0.044	56.95	0.008	60.4	0.046	19.47	0.061
34.687	0.038	57	0.012	60.45	0.044	19.48	0.061
34.714	0.038	57.05	0.016	60.5	0.038	19.49	0.06
34.74	0.044	57.1	0.021	60.55	0.032	19.5	0.06
34.766	0.05	57.15	0.024	60.6	0.026	19.51	0.06
34.792	0.045	57.2	0.023	60.65	0.021	19.52	0.06
34.819	0.044	57.25	0.023	60.7	0.02	19.53	0.061
34.845	0.045	57.3	0.02	60.75	0.021	19.54	0.061
34.871	0.05	57.35	0.014	60.8	0.024	19.55	0.061
34.897	0.044	57.4	0.016	60.85	0.027	19.56	0.061
34.924	0.046	57.45	0.014	60.9	0.029	19.57	0.06
34.95	0.056	57.5	0.022	60.95	0.03	19.58	0.06
34.976	0.053	57.55	0.027	61	0.029	19.59	0.06
35.002	0.049	57.6	0.028	61.05	0.028	19.6	0.06
35.029	0.046	57.65	0.033	61.1	0.027	19.61	0.06
35.055	0.046	57.7	0.035	61.15	0.027	19.62	0.06
35.081	0.042	57.75	0.034	61.2	0.029	19.63	0.059
35.108	0.047	57.8	0.034	61.25	0.031	19.64	0.06
35.134	0.044	57.85	0.035	61.3	0.033	19.65	0.06
35.16	0.048	57.9	0.036	61.35	0.034	19.66	0.06
35.186	0.041	57.95	0.035	61.4	0.032	19.67	0.06
35.213	0.044	58	0.035	61.45	0.028	19.68	0.06
35.239	0.033	58.05	0.034	61.5	0.022	19.69	0.06
35.265	0.04	58.1	0.033	61.55	0.018	19.7	0.06
35.291	0.042	58.15	0.04	61.6	0.016	19.71	0.06
35.318	0.04	58.2	0.043	61.65	0.017	19.72	0.06
35.344	0.04	58.25	0.054	61.7	0.02	19.73	0.06
35.37	0.047	58.3	0.063	61.75	0.024	19.74	0.06
35.396	0.029	58.35	0.07	61.8	0.025	19.75	0.06
35.423	0.045	58.4	0.073	61.85	0.025	19.76	0.06
35.449	0.038	58.45	0.082	61.9	0.022	19.77	0.06
35.475	0.047	58.5	0.083	61.95	0.019	19.78	0.06
35.501	0.042	58.55	0.085	62	0.018	19.79	0.06
35.528	0.044	58.6	0.092	62.05	0.018	19.8	0.059
35.554	0.046	58.65	0.105	62.1	0.022	19.81	0.06
35.58	0.044	58.7	0.12	62.15	0.027	19.82	0.06
35.606	0.046	58.75	0.139	62.2	0.032	19.83	0.06
35.633	0.046	58.8	0.151	62.25	0.035	19.84	0.06
35.659	0.043	58.85	0.161	62.3	0.035	19.85	0.06
35.685	0.04	58.9	0.168	62.35	0.031	19.86	0.06
35.712	0.04	58.95	0.168	62.4	0.025	19.87	0.059
35.738	0.046	59	0.156	62.45	0.019	19.88	0.059
35.764	0.044	59.05	0.141	62.5	0.014	19.89	0.059
35.79	0.04	59.1	0.129	62.55	0.011	19.9	0.059
35.817	0.045	59.15	0.112	62.6	0.011	19.91	0.059
35.843	0.039	59.2	0.097	62.65	0.015	19.92	0.059
35.869	0.04	59.25	0.086	62.7	0.02	19.93	0.058
35.895	0.045	59.3	0.074	62.75	0.027	19.94	0.058
35.922	0.033	59.35	0.066	62.8	0.032	19.95	0.059
35.948	0.033	59.4	0.06	62.85	0.036	19.96	0.059
35.974	0.032	59.45	0.052	62.9	0.036	19.97	0.059
36	0.042	59.5	0.046	62.95	0.034	19.98	0.059
36.027	0.04	59.55	0.044	63	0.03	19.99	0.059
36.053	0.042	59.6	0.043	63.05	0.026	20	0.059
36.079	0.046	59.65	0.036	63.1	0.024	20.01	0.06
36.105	0.044	59.7	0.033	63.15	0.023	20.02	0.059
36.132	0.038	59.75	0.03	63.2	0.025	20.03	0.059
36.158	0.042	59.8	0.025	63.25	0.028	20.04	0.059
36.184	0.041	59.85	0.02	63.3	0.03	20.05	0.059
36.21	0.05	59.9	0.018	63.35	0.031	20.06	0.059
36.237	0.04	59.95	0.018	63.4	0.031	20.07	0.059
36.263	0.044	60	0.017	63.45	0.031	20.08	0.059
36.289	0.05	60.05	0.018	63.5	0.032	20.09	0.059
36.316	0.041	60.1	0.018	63.55	0.035	20.1	0.059
36.342	0.042	60.15	0.02	63.6	0.042	20.11	0.059
36.368	0.057	60.2	0.019	63.65	0.054	20.12	0.058
36.394	0.045	60.25	0.018	63.7	0.069	20.13	0.058
36.421	0.052	60.3	0.017	63.75	0.084	20.14	0.057
36.447	0.044	60.35	0.015	63.8	0.099	20.15	0.058
36.473	0.048	60.4	0.019	63.85	0.112	20.16	0.059
36.499	0.053	60.45	0.022	63.9	0.125	20.17	0.059
36.526	0.06	60.5	0.024	63.95	0.137	20.18	0.059
36.552	0.054	60.55	0.026	64	0.15	20.19	0.059
36.578	0.065	60.6	0.025	64.05	0.166	20.2	0.058
36.604	0.071	60.65	0.026	64.1	0.189	20.21	0.058
36.631	0.077	60.7	0.024	64.15	0.22	20.22	0.058
36.657	0.088	60.75	0.019	64.2	0.259	20.23	0.058
36.683	0.102	60.8	0.017	64.25	0.305	20.24	0.059
36.709	0.115	60.85	0.012	64.3	0.356	20.25	0.058
36.736	0.144	60.9	0.013	64.35	0.409	20.26	0.058
36.762	0.161	60.95	0.011	64.4	0.46	20.27	0.058
36.788	0.187	61	0.017	64.45	0.502	20.28	0.058
36.814	0.221	61.05	0.019	64.5	0.531	20.29	0.058
36.841	0.236	61.1	0.021	64.55	0.544	20.3	0.059
36.867	0.243	61.15	0.022	64.6	0.54	20.31	0.058
36.893	0.243	61.2	0.019	64.65	0.519	20.32	0.058
36.92	0.217	61.25	0.016	64.7	0.484	20.33	0.058
36.946	0.192	61.3	0.015	64.75	0.439	20.34	0.058
36.972	0.154	61.35	0.011	64.8	0.39	20.35	0.058
36.998	0.123	61.4	0.011	64.85	0.342	20.36	0.058
37.025	0.095	61.45	0.013	64.9	0.296	20.37	0.058
37.051	0.083	61.5	0.014	64.95	0.255	20.38	0.058
37.077	0.063	61.55	0.015	65	0.219	20.39	0.058
37.103	0.061	61.6	0.018	65.05	0.188	20.4	0.058
37.13	0.049	61.65	0.016	65.1	0.161	20.41	0.057
37.156	0.051	61.7	0.013	65.15	0.137	20.42	0.057
37.182	0.041	61.75	0.009	65.2	0.115	20.43	0.057
37.208	0.043	61.8	0.008	65.25	0.097	20.44	0.057
37.235	0.044	61.85	0.008	65.3	0.08	20.45	0.056
37.261	0.045	61.9	0.008	65.35	0.066	20.46	0.057
37.287	0.045	61.95	0.009	65.4	0.054	20.47	0.057
37.313	0.039	62	0.006	65.45	0.045	20.48	0.057
37.34	0.044	62.05	0.009	65.5	0.039	20.49	0.057
37.366	0.039	62.1	0.013	65.55	0.035	20.5	0.057
37.392	0.043	62.15	0.013	65.6	0.035	20.51	0.057
37.418	0.037	62.2	0.014	65.65	0.038	20.52	0.057
37.445	0.039	62.25	0.014	65.7	0.041	20.53	0.056
37.471	0.042	62.3	0.016	65.75	0.046	20.54	0.056
37.497	0.04	62.35	0.018	65.8	0.05	20.55	0.056
37.524	0.042	62.4	0.017	65.85	0.05	20.56	0.056
37.55	0.041	62.45	0.017	65.9	0.048	20.57	0.056
37.576	0.039	62.5	0.009	65.95	0.046	20.58	0.057
37.602	0.052	62.55	0.009	66	0.044	20.59	0.057
37.629	0.046	62.6	0.01	66.05	0.043	20.6	0.057
37.655	0.041	62.65	0.008	66.1	0.043	20.61	0.057
37.681	0.042	62.7	0.011	66.15	0.043	20.62	0.056
37.707	0.042	62.75	0.013	66.2	0.042	20.63	0.057
37.734	0.043	62.8	0.016	66.25	0.041	20.64	0.057
37.76	0.049	62.85	0.017	66.3	0.038	20.65	0.057
37.786	0.053	62.9	0.015	66.35	0.034	20.66	0.058
37.812	0.056	62.95	0.014	66.4	0.03	20.67	0.058
37.839	0.057	63	0.011	66.45	0.028	20.68	0.058
37.865	0.052	63.05	0.015	66.5	0.028	20.69	0.058
37.891	0.055	63.1	0.017	66.55	0.029	20.7	0.058
37.917	0.062	63.15	0.019	66.6	0.029	20.71	0.059
37.944	0.06	63.2	0.023	66.65	0.028	20.72	0.059
37.97	0.053	63.25	0.026	66.7	0.027	20.73	0.059
37.996	0.045	63.3	0.028	66.75	0.025	20.74	0.058
38.022	0.043	63.35	0.027	66.8	0.026	20.75	0.058
38.049	0.052	63.4	0.028	66.85	0.029	20.76	0.057
38.075	0.048	63.45	0.03	66.9	0.035	20.77	0.058
38.101	0.043	63.5	0.039	66.95	0.043	20.78	0.058
38.127	0.045	63.55	0.044	67	0.052	20.79	0.057
38.154	0.044	63.6	0.046	67.05	0.06	20.8	0.057
38.18	0.043	63.65	0.05	67.1	0.066	20.81	0.058
38.206	0.038	63.7	0.051	67.15	0.07	20.82	0.058
38.233	0.049	63.75	0.049	67.2	0.072	20.83	0.058
38.259	0.041	63.8	0.047	67.25	0.072	20.84	0.058
38.285	0.047	63.85	0.048	67.3	0.071	20.85	0.058
38.311	0.048	63.9	0.057	67.35	0.071	20.86	0.058
38.338	0.053	63.95	0.065	67.4	0.071	20.87	0.058
38.364	0.059	64	0.078	67.45	0.074	20.88	0.058
38.39	0.065	64.05	0.084	67.5	0.082	20.89	0.058
38.416	0.079	64.1	0.099	67.55	0.096	20.9	0.058
38.443	0.066	64.15	0.111	67.6	0.115	20.91	0.057
38.469	0.075	64.2	0.122	67.65	0.139	20.92	0.057
38.495	0.075	64.25	0.136	67.7	0.163	20.93	0.057
38.521	0.075	64.3	0.152	67.75	0.188	20.94	0.057
38.548	0.074	64.35	0.177	67.8	0.207	20.95	0.057
38.574	0.055	64.4	0.207	67.85	0.222	20.96	0.057
38.6	0.052	64.45	0.237	67.9	0.229	20.97	0.057
38.626	0.058	64.5	0.267	67.95	0.229	20.98	0.057
38.653	0.043	64.55	0.297	68	0.225	20.99	0.057
38.679	0.046	64.6	0.317	68.05	0.216	21	0.057
38.705	0.04	64.65	0.321	68.1	0.203	21.01	0.056
38.731	0.039	64.7	0.321	68.15	0.188	21.02	0.056
38.758	0.041	64.75	0.306	68.2	0.173	21.03	0.056
38.784	0.039	64.8	0.287	68.25	0.159	21.04	0.056
38.81	0.037	64.85	0.26	68.3	0.148	21.05	0.056
38.837	0.036	64.9	0.238	68.35	0.141	21.06	0.057
38.863	0.046	64.95	0.213	68.4	0.136	21.07	0.057
38.889	0.035	65	0.193	68.45	0.133	21.08	0.057
38.915	0.036	65.05	0.179	68.5	0.13	21.09	0.057
38.942	0.04	65.1	0.159	68.55	0.124	21.1	0.056
38.968	0.031	65.15	0.144	68.6	0.114	21.11	0.056
38.994	0.034	65.2	0.138	68.65	0.102	21.12	0.055
39.02	0.04	65.25	0.132	68.7	0.089	21.13	0.056
39.047	0.037	65.3	0.135	68.75	0.078	21.14	0.057
39.073	0.04	65.35	0.139	68.8	0.072	21.15	0.057
39.099	0.04	65.4	0.152	68.85	0.071	21.16	0.058
39.125	0.04	65.45	0.169	68.9	0.074	21.17	0.056
39.152	0.034	65.5	0.188	68.95	0.079	21.18	0.056
39.178	0.028	65.55	0.202	69	0.083	21.19	0.056
39.204	0.036	65.6	0.204	69.05	0.083	21.2	0.057
39.23	0.04	65.65	0.194	69.1	0.078	21.21	0.057
39.257	0.033	65.7	0.172	69.15	0.07	21.22	0.057
39.283	0.033	65.75	0.144	69.2	0.06	21.23	0.056
39.309	0.039	65.8	0.111	69.25	0.05	21.24	0.056
39.335	0.046	65.85	0.079	69.3	0.043	21.25	0.056
39.362	0.028	65.9	0.055	69.35	0.04	21.26	0.057
39.388	0.031	65.95	0.042	69.4	0.038	21.27	0.058
39.414	0.032	66	0.033	69.45	0.038	21.28	0.057
39.441	0.033	66.05	0.028	69.5	0.038	21.29	0.057
39.467	0.041	66.1	0.027	69.55	0.037	21.3	0.056
39.493	0.029	66.15	0.024	69.6	0.035	21.31	0.056
39.519	0.032	66.2	0.019	69.65	0.035	21.32	0.057
39.546	0.039	66.25	0.021	69.7	0.035	21.33	0.057
39.572	0.037	66.3	0.022	69.75	0.036	21.34	0.057
39.598	0.04	66.35	0.022	69.8	0.036	21.35	0.056
39.624	0.031	66.4	0.024	69.85	0.035	21.36	0.057
39.651	0.03	66.45	0.026	69.9	0.032	21.37	0.057
39.677	0.03	66.5	0.028	69.95	0.029	21.38	0.057
39.703	0.031	66.55	0.03	70	0.026	21.39	0.057
39.729	0.03	66.6	0.031	70.05	0.024	21.4	0.056
39.756	0.03	66.65	0.031	70.1	0.024	21.41	0.056
39.782	0.033	66.7	0.027	70.15	0.024	21.42	0.057
39.808	0.036	66.75	0.031	70.2	0.026	21.43	0.057
39.834	0.027	66.8	0.032	70.25	0.027	21.44	0.056
39.861	0.033	66.85	0.029	70.3	0.028	21.45	0.056
39.887	0.038	66.9	0.029	70.35	0.029	21.46	0.056
39.913	0.039	66.95	0.031	70.4	0.03	21.47	0.057
39.939	0.039	67	0.031	70.45	0.032	21.48	0.057
39.966	0.039	67.05	0.031	70.5	0.034	21.49	0.056
39.992	0.028	67.1	0.033	70.55	0.036	21.5	0.056
40.018	0.035	67.15	0.033	70.6	0.039	21.51	0.055
40.045	0.033	67.2	0.031	70.65	0.039	21.52	0.055
40.071	0.041	67.25	0.033	70.7	0.039	21.53	0.056
40.097	0.029	67.3	0.031	70.75	0.037	21.54	0.056
40.123	0.035	67.35	0.032	70.8	0.034	21.55	0.056
40.15	0.037	67.4	0.034	70.85	0.031	21.56	0.056
40.176	0.039	67.45	0.036	70.9	0.028	21.57	0.056
40.202	0.037	67.5	0.036	70.95	0.026	21.58	0.056
40.228	0.039	67.55	0.042	71	0.025	21.59	0.056
40.255	0.038	67.6	0.049	71.05	0.026	21.6	0.056
40.281	0.032	67.65	0.053	71.1	0.027	21.61	0.055
40.307	0.041	67.7	0.053	71.15	0.028	21.62	0.055
40.333	0.031	67.75	0.051	71.2	0.029	21.63	0.055
40.36	0.033	67.8	0.048	71.25	0.03	21.64	0.055
40.386	0.03	67.85	0.048	71.3	0.03	21.65	0.055
40.412	0.038	67.9	0.049	71.35	0.03	21.66	0.055
40.438	0.035	67.95	0.051	71.4	0.03	21.67	0.056
40.465	0.025	68	0.052	71.45	0.029	21.68	0.056
40.491	0.032	68.05	0.059	71.5	0.029	21.69	0.055
40.517	0.031	68.1	0.063	71.55	0.027	21.7	0.055
40.543	0.032	68.15	0.065	71.6	0.025	21.71	0.055
40.57	0.037	68.2	0.065	71.65	0.024	21.72	0.054
40.596	0.039	68.25	0.061	71.7	0.024	21.73	0.053
40.622	0.033	68.3	0.058	71.75	0.027	21.74	0.053
40.649	0.036	68.35	0.059	71.8	0.033	21.75	0.054
40.675	0.034	68.4	0.062	71.85	0.04	21.76	0.054
40.701	0.037	68.45	0.065	71.9	0.047	21.77	0.055
40.727	0.03	68.5	0.066	71.95	0.052	21.78	0.054
40.754	0.037	68.55	0.069	72	0.053	21.79	0.054
40.78	0.041	68.6	0.075	72.05	0.05	21.8	0.055
40.806	0.029	68.65	0.082	72.1	0.043	21.81	0.055
40.832	0.038	68.7	0.089	72.15	0.034	21.82	0.055
40.859	0.031	68.75	0.096	72.2	0.026	21.83	0.054
40.885	0.026	68.8	0.103	72.25	0.02	21.84	0.055
40.911	0.032	68.85	0.107	72.3	0.017	21.85	0.055
40.937	0.032	68.9	0.111	72.35	0.018	21.86	0.054
40.964	0.035	68.95	0.107	72.4	0.022	21.87	0.053
40.99	0.04	69	0.102	72.45	0.027	21.88	0.052
41.016	0.032	69.05	0.088	72.5	0.031	21.89	0.052
41.042	0.039	69.1	0.078	72.55	0.034	21.9	0.052
41.069	0.032	69.15	0.061	72.6	0.035	21.91	0.053
41.095	0.032	69.2	0.05	72.65	0.034	21.92	0.053
41.121	0.034	69.25	0.039	72.7	0.034	21.93	0.054
41.147	0.032	69.3	0.033	72.75	0.033	21.94	0.054
41.174	0.028	69.35	0.028	72.8	0.035	21.95	0.054
41.2	0.032	69.4	0.025	72.85	0.04	21.96	0.053
41.226	0.026	69.45	0.022	72.9	0.045	21.97	0.053
41.253	0.029	69.5	0.026	72.95	0.051	21.98	0.053
41.279	0.032	69.55	0.027	73	0.055	21.99	0.054
41.305	0.031	69.6	0.032	73.05	0.056	22	0.054
41.331	0.032	69.65	0.029	73.1	0.054	22.01	0.054
41.358	0.032	69.7	0.033	73.15	0.05	22.02	0.053
41.384	0.032	69.75	0.033	73.2	0.043	22.03	0.053
41.41	0.033	69.8	0.031	73.25	0.037	22.04	0.053
41.436	0.033	69.85	0.028	73.3	0.032	22.05	0.053
41.463	0.025	69.9	0.021	73.35	0.028	22.06	0.053
41.489	0.03	69.95	0.014	73.4	0.026	22.07	0.054
41.515	0.033	70	0.012	73.45	0.025	22.08	0.054
41.541	0.032	70.05	0.011	73.5	0.027	22.09	0.053
41.568	0.025	70.1	0.012	73.55	0.03	22.1	0.053
41.594	0.033	70.15	0.013	73.6	0.035	22.11	0.053
41.62	0.024	70.2	0.013	73.65	0.042	22.12	0.053
41.646	0.032	70.25	0.016	73.7	0.05	22.13	0.053
41.673	0.035	70.3	0.017	73.75	0.059	22.14	0.053
41.699	0.032	70.35	0.017	73.8	0.066	22.15	0.053
41.725	0.036	70.4	0.016	73.85	0.071	22.16	0.053
41.751	0.026	70.45	0.016	73.9	0.075	22.17	0.054
41.778	0.032	70.5	0.015	73.95	0.079	22.18	0.054
41.804	0.026	70.55	0.017	74	0.082	22.19	0.054
41.83	0.033	70.6	0.018	74.05	0.083	22.2	0.054
41.856	0.032	70.65	0.015	74.1	0.085	22.21	0.054
41.883	0.036	70.7	0.013	74.15	0.086	22.22	0.053
41.909	0.04	70.75	0.015	74.2	0.089	22.23	0.052
41.935	0.035	70.8	0.018	74.25	0.091	22.24	0.053
41.962	0.04	70.85	0.014	74.3	0.092	22.25	0.053
41.988	0.032	70.9	0.014	74.35	0.095	22.26	0.053
42.014	0.028	70.95	0.019	74.4	0.1	22.27	0.053
42.04	0.033	71	0.019	74.45	0.106	22.28	0.052
42.067	0.037	71.05	0.017	74.5	0.113	22.29	0.052
42.093	0.029	71.1	0.017	74.55	0.117	22.3	0.053
42.119	0.035	71.15	0.015	74.6	0.118	22.31	0.053
42.145	0.024	71.2	0.012	74.65	0.117	22.32	0.054
42.172	0.032	71.25	0.014	74.7	0.111	22.33	0.053
42.198	0.036	71.3	0.018	74.75	0.103	22.34	0.053
42.224	0.033	71.35	0.018	74.8	0.094	22.35	0.052
42.25	0.034	71.4	0.021	74.85	0.086	22.36	0.052
42.277	0.034	71.45	0.028	74.9	0.079	22.37	0.052
42.303	0.037	71.5	0.027	74.95	0.076	22.38	0.052
42.329	0.037	71.55	0.023	75	0.079	22.39	0.052
42.355	0.033	71.6	0.022	75.05	0.088	22.4	0.052
42.382	0.025	71.65	0.018	75.1	0.102	22.41	0.052
42.408	0.034	71.7	0.015	75.15	0.118	22.42	0.053
42.434	0.032	71.75	0.012	75.2	0.132	22.43	0.054
42.46	0.038	71.8	0.013	75.25	0.144	22.44	0.054
42.487	0.037	71.85	0.016	75.3	0.151	22.45	0.053
42.513	0.03	71.9	0.02	75.35	0.154	22.46	0.052
42.539	0.035	71.95	0.026	75.4	0.151	22.47	0.052
42.566	0.029	72	0.022	75.45	0.146	22.48	0.052
42.592	0.035	72.05	0.022	75.5	0.143	22.49	0.053
42.618	0.035	72.1	0.02	75.55	0.142	22.5	0.053
42.644	0.034	72.15	0.019	75.6	0.146	22.51	0.054
42.671	0.032	72.2	0.017	75.65	0.154	22.52	0.054
42.697	0.034	72.25	0.012	75.7	0.164	22.53	0.053
42.723	0.033	72.3	0.013	75.75	0.174	22.54	0.053
42.749	0.034	72.35	0.014	75.8	0.183	22.55	0.052
42.776	0.034	72.4	0.016	75.85	0.189	22.56	0.052
42.802	0.029	72.45	0.017	75.9	0.191	22.57	0.052
42.828	0.04	72.5	0.016	75.95	0.189	22.58	0.052
42.854	0.032	72.55	0.019	76	0.186	22.59	0.052
42.881	0.032	72.6	0.02	76.05	0.185	22.6	0.052
42.907	0.03	72.65	0.019	76.1	0.187	22.61	0.052
42.933	0.033	72.7	0.017	76.15	0.192	22.62	0.052
42.959	0.034	72.75	0.013	76.2	0.199	22.63	0.051
42.986	0.032	72.8	0.012	76.25	0.207	22.64	0.051
43.012	0.027	72.85	0.012	76.3	0.215	22.65	0.051
43.038	0.038	72.9	0.01	76.35	0.219	22.66	0.051
43.064	0.028	72.95	0.013	76.4	0.22	22.67	0.052
43.091	0.034	73	0.019	76.45	0.216	22.68	0.052
43.117	0.029	73.05	0.022	76.5	0.211	22.69	0.052
43.143	0.032	73.1	0.02	76.55	0.204	22.7	0.052
43.17	0.04	73.15	0.022	76.6	0.197	22.71	0.051
43.196	0.041	73.2	0.019	76.65	0.192	22.72	0.052
43.222	0.027	73.25	0.019	76.7	0.188	22.73	0.051
43.248	0.037	73.3	0.019	76.75	0.187	22.74	0.05
43.275	0.036	73.35	0.018	76.8	0.188	22.75	0.051
43.301	0.041	73.4	0.018	76.85	0.191	22.76	0.052
43.327	0.037	73.45	0.026	76.9	0.195	22.77	0.052
43.353	0.031	73.5	0.028	76.95	0.197	22.78	0.052
43.38	0.034	73.55	0.027	77	0.198	22.79	0.051
43.406	0.034	73.6	0.025	77.05	0.197	22.8	0.051
43.432	0.035	73.65	0.025	77.1	0.193	22.81	0.051
43.458	0.033	73.7	0.023	77.15	0.19	22.82	0.051
43.485	0.032	73.75	0.022	77.2	0.188	22.83	0.051
43.511	0.04	73.8	0.02	77.25	0.19	22.84	0.051
43.537	0.038	73.85	0.019	77.3	0.197	22.85	0.052
43.563	0.041	73.9	0.019	77.35	0.208	22.86	0.052
43.59	0.036	73.95	0.019	77.4	0.22	22.87	0.051
43.616	0.042	74	0.019	77.45	0.229	22.88	0.051
43.642	0.042	74.05	0.021	77.5	0.233	22.89	0.052
43.668	0.043	74.1	0.02	77.55	0.232	22.9	0.052
43.695	0.044	74.15	0.021	77.6	0.225	22.91	0.052
43.721	0.034	74.2	0.022	77.65	0.215	22.92	0.051
43.747	0.039	74.25	0.022	77.7	0.201	22.93	0.051
43.774	0.043	74.3	0.02	77.75	0.187	22.94	0.051
43.8	0.037	74.35	0.02	77.8	0.174	22.95	0.051
43.826	0.037	74.4	0.016	77.85	0.16	22.96	0.051
43.852	0.043	74.45	0.016	77.9	0.147	22.97	0.051
43.879	0.042	74.5	0.015	77.95	0.133	22.98	0.051
43.905	0.041	74.55	0.015	78	0.121	22.99	0.051
43.931	0.04	74.6	0.014	78.05	0.112	23	0.051
43.957	0.041	74.65	0.014	78.1	0.107	23.01	0.051
43.984	0.054	74.7	0.013	78.15	0.104	23.02	0.051
44.01	0.047	74.75	0.016	78.2	0.103	23.03	0.05
44.036	0.056	74.8	0.017	78.25	0.102	23.04	0.051
44.062	0.063	74.85	0.016	78.3	0.101	23.05	0.051
44.089	0.063	74.9	0.02	78.35	0.097	23.06	0.051
44.115	0.065	74.95	0.025	78.4	0.091	23.07	0.051
44.141	0.069	75	0.023	78.45	0.084	23.08	0.051
44.167	0.081	75.05	0.018	78.5	0.078	23.09	0.051
44.194	0.078	75.1	0.017	78.55	0.072	23.1	0.05
44.22	0.08	75.15	0.017	78.6	0.069	23.11	0.05
44.246	0.097	75.2	0.017	78.65	0.066	23.12	0.051
44.272	0.113	75.25	0.022	78.7	0.064	23.13	0.051
44.299	0.126	75.3	0.024	78.75	0.061	23.14	0.05
44.325	0.142	75.35	0.024	78.8	0.06	23.15	0.05
44.351	0.176	75.4	0.027	78.85	0.059	23.16	0.051
44.378	0.212	75.45	0.024	78.9	0.06	23.17	0.051
44.404	0.263	75.5	0.023	78.95	0.064	23.18	0.051
44.43	0.307	75.55	0.018	79	0.067	23.19	0.051
44.456	0.356	75.6	0.016	79.05	0.07	23.2	0.051
44.483	0.397	75.65	0.015	79.1	0.072	23.21	0.052
44.509	0.465	75.7	0.016	79.15	0.07	23.22	0.052
44.535	0.487	75.75	0.017	79.2	0.066	23.23	0.051
44.561	0.51	75.8	0.017	79.25	0.06	23.24	0.05
44.588	0.528	75.85	0.019	79.3	0.055	23.25	0.05
44.614	0.504	75.9	0.02	79.35	0.052	23.26	0.05
44.64	0.474	75.95	0.019	79.4	0.05	23.27	0.051
44.666	0.43	76	0.021	79.45	0.049	23.28	0.051
44.693	0.379	76.05	0.022	79.5	0.049	23.29	0.051
44.719	0.307	76.1	0.024	79.55	0.048	23.3	0.051
44.745	0.257	76.15	0.026	79.6	0.045	23.31	0.051
44.771	0.21	76.2	0.03	79.65	0.04	23.32	0.051
44.798	0.169	76.25	0.031	79.7	0.034	23.33	0.051
44.824	0.129	76.3	0.036	79.75	0.028	23.34	0.051
44.85	0.102	76.35	0.035	79.8	0.024	23.35	0.051
44.876	0.079	76.4	0.032	79.85	0.022	23.36	0.051
44.903	0.064	76.45	0.028	79.9	0.021	23.37	0.05
44.929	0.058	76.5	0.023	79.95	0.021	23.38	0.05
44.955	0.056	76.55	0.021	80	0.022	23.39	0.05
44.982	0.042	76.6	0.024	80	0.024	23.4	0.05
45.008	0.047	76.65	0.028	80.05	0.026	23.41	0.051
45.034	0.038	76.7	0.038	80.1	0.028	23.42	0.05
45.06	0.04	76.75	0.042	80.15	0.032	23.43	0.049
45.087	0.043	76.8	0.046	80.2	0.038	23.44	0.05
45.113	0.041	76.85	0.043	80.25	0.047	23.45	0.05
45.139	0.036	76.9	0.042	80.3	0.059	23.46	0.049
45.165	0.035	76.95	0.04	80.35	0.071	23.47	0.049
45.192	0.032	77	0.035	80.4	0.082	23.48	0.05
45.218	0.04	77.05	0.033	80.45	0.092	23.49	0.05
45.244	0.033	77.1	0.034	80.5	0.1	23.5	0.049
45.27	0.037	77.15	0.037	80.55	0.106	23.51	0.049
45.297	0.036	77.2	0.042	80.6	0.113	23.52	0.05
45.323	0.034	77.25	0.042	80.65	0.119	23.53	0.05
45.349	0.03	77.3	0.048	80.7	0.126	23.54	0.049
45.375	0.032	77.35	0.052	80.75	0.133	23.55	0.049
45.402	0.03	77.4	0.056	80.8	0.139	23.56	0.049
45.428	0.034	77.45	0.057	80.85	0.141	23.57	0.049
45.454	0.028	77.5	0.058	80.9	0.141	23.58	0.05
45.48	0.037	77.55	0.061	80.95	0.138	23.59	0.05
45.507	0.03	77.6	0.061	81	0.135	23.6	0.049
45.533	0.033	77.65	0.063	81.05	0.133	23.61	0.049
45.559	0.03	77.7	0.068	81.1	0.132	23.62	0.049
45.585	0.034	77.75	0.068	81.15	0.133	23.63	0.049
45.612	0.029	77.8	0.071	81.2	0.136	23.64	0.05
45.638	0.032	77.85	0.067	81.25	0.143	23.65	0.049
45.664	0.031	77.9	0.066	81.3	0.151	23.66	0.049
45.691	0.025	77.95	0.059	81.35	0.161	23.67	0.049
45.717	0.034	78	0.055	81.4	0.172	23.68	0.049
45.743	0.026	78.05	0.049	81.45	0.185	23.69	0.049
45.769	0.032	78.1	0.047	81.5	0.198	23.7	0.049
45.796	0.025	78.15	0.042	81.55	0.209	23.71	0.049
45.822	0.029	78.2	0.042	81.6	0.219	23.72	0.049
45.848	0.022	78.25	0.039	81.65	0.227	23.73	0.049
45.874	0.033	78.3	0.039	81.7	0.232	23.74	0.049
45.901	0.042	78.35	0.038	81.75	0.235	23.75	0.049
45.927	0.034	78.4	0.04	81.8	0.236	23.76	0.049
45.953	0.025	78.45	0.039	81.85	0.233	23.77	0.049
45.979	0.027	78.5	0.036	81.9	0.228	23.78	0.049
46.006	0.032	78.55	0.034	81.95	0.22	23.79	0.049
46.032	0.029	78.6	0.033	82	0.211	23.8	0.049
46.058	0.031	78.65	0.028	82.05	0.2	23.81	0.05
46.084	0.022	78.7	0.028	82.1	0.189	23.82	0.049
46.111	0.029	78.75	0.029	82.15	0.178	23.83	0.049
46.137	0.027	78.8	0.026	82.2	0.166	23.84	0.049
46.163	0.024	78.85	0.023	82.25	0.152	23.85	0.049
46.189	0.035	78.9	0.02	82.3	0.137	23.86	0.049
46.216	0.033	78.95	0.019	82.35	0.122	23.87	0.049
46.242	0.029	79	0.013	82.4	0.108	23.88	0.049
46.268	0.024	79.05	0.013	82.45	0.097	23.89	0.049
46.295	0.026	79.1	0.014	82.5	0.09	23.9	0.049
46.321	0.032	79.15	0.014	82.55	0.09	23.91	0.048
46.347	0.027	79.2	0.013	82.6	0.095	23.92	0.048
46.373	0.029	79.25	0.016	82.65	0.103	23.93	0.048
46.4	0.023	79.3	0.011	82.7	0.113	23.94	0.048
46.426	0.034	79.35	0.008	82.75	0.122	23.95	0.048
46.452	0.034	79.4	0.008	82.8	0.129	23.96	0.048
46.478	0.029	79.45	0.006	82.85	0.131	23.97	0.049
46.505	0.028	79.5	0.004	82.9	0.128	23.98	0.049
46.531	0.031	79.55	0.009	82.95	0.122	23.99	0.049
46.557	0.029	79.6	0.011	83	0.115	24	0.048
46.583	0.03	79.65	0.01	83.05	0.108	24.01	0.048
46.61	0.032	79.7	0.006	83.1	0.105	24.02	0.048
46.636	0.039	79.75	0.008	83.15	0.106	24.03	0.048
46.662	0.033	79.8	0.008	83.2	0.109	24.04	0.048
46.688	0.028	79.85	0.011	83.25	0.115	24.05	0.048
46.715	0.035	79.9	0.014	83.3	0.12	24.06	0.048
46.741	0.037	79.95	0.016	83.35	0.125	24.07	0.048
46.767	0.031	80	0.013	83.4	0.127	24.08	0.049
46.793	0.026	80	0.013	83.45	0.127	24.09	0.048
46.82	0.031	80.05	0.014	83.5	0.126	24.1	0.048
46.846	0.027	80.1	0.01	83.55	0.126	24.11	0.049
46.872	0.032	80.15	0.005	83.6	0.127	24.12	0.05
46.899	0.029	80.2	0.008	83.65	0.13	24.13	0.05
46.925	0.028	80.25	0.008	83.7	0.134	24.14	0.049
46.951	0.031	80.3	0.013	83.75	0.138	24.15	0.048
46.977	0.03	80.35	0.014	83.8	0.142	24.16	0.048
47.004	0.026	80.4	0.019	83.85	0.144	24.17	0.049
47.03	0.026	80.45	0.017	83.9	0.145	24.18	0.049
47.056	0.034	80.5	0.023	83.95	0.144	24.19	0.049
47.082	0.027	80.55	0.029	84	0.144	24.2	0.049
47.109	0.02	80.6	0.03	84.05	0.144	24.21	0.048
47.135	0.022	80.65	0.031	84.1	0.147	24.22	0.048
47.161	0.032	80.7	0.034	84.15	0.153	24.23	0.048
47.187	0.033	80.75	0.03	84.2	0.161	24.24	0.048
47.214	0.031	80.8	0.027	84.25	0.169	24.25	0.048
47.24	0.026	80.85	0.024	84.3	0.178	24.26	0.048
47.266	0.029	80.9	0.024	84.35	0.184	24.27	0.048
47.292	0.025	80.95	0.026	84.4	0.188	24.28	0.048
47.319	0.021	81	0.032	84.45	0.19	24.29	0.048
47.345	0.028	81.05	0.037	84.5	0.191	24.3	0.048
47.371	0.032	81.1	0.044	84.55	0.193	24.31	0.047
47.397	0.024	81.15	0.053	84.6	0.198	24.32	0.047
47.424	0.024	81.2	0.06	84.65	0.204	24.33	0.047
47.45	0.025	81.25	0.059	84.7	0.213	24.34	0.047
47.476	0.024	81.3	0.062	84.75	0.22	24.35	0.048
47.503	0.027	81.35	0.063	84.8	0.224	24.36	0.048
47.529	0.033	81.4	0.061	84.85	0.223	24.37	0.048
47.555	0.034	81.45	0.062	84.9	0.217	24.38	0.048
47.581	0.03	81.5	0.061	84.95	0.206	24.39	0.048
47.608	0.029	81.55	0.059	85	0.194	24.4	0.048
47.634	0.032	81.6	0.058	85.05	0.181	24.41	0.048
47.66	0.019	81.65	0.058	85.1	0.17	24.42	0.048
47.686	0.029	81.7	0.053	85.15	0.162	24.43	0.048
47.713	0.027	81.75	0.048	85.2	0.157	24.44	0.047
47.739	0.013	81.8	0.047	85.25	0.153	24.45	0.047
47.765	0.026	81.85	0.043	85.3	0.15	24.46	0.047
47.791	0.024	81.9	0.038	85.35	0.149	24.47	0.048
47.818	0.024	81.95	0.041	85.4	0.149	24.48	0.048
47.844	0.026	82	0.042	85.45	0.149	24.49	0.048
47.87	0.029	82.05	0.042	85.5	0.15	24.5	0.047
47.896	0.024	82.1	0.042	85.55	0.15	24.51	0.047
47.923	0.028	82.15	0.043	85.6	0.149	24.52	0.047
47.949	0.023	82.2	0.045	85.65	0.147	24.53	0.047
47.975	0.022	82.25	0.044	85.7	0.142	24.54	0.048
48.001	0.022	82.3	0.044	85.75	0.133	24.55	0.047
48.028	0.033	82.35	0.044	85.8	0.122	24.56	0.047
48.054	0.03	82.4	0.042	85.85	0.111	24.57	0.048
48.08	0.029	82.45	0.046	85.9	0.102	24.58	0.047
48.107	0.032	82.5	0.044	85.95	0.095	24.59	0.047
48.133	0.03	82.55	0.043	86	0.091	24.6	0.046
48.159	0.026	82.6	0.045	86.05	0.091	24.61	0.046
48.185	0.025	82.65	0.057	86.1	0.093	24.62	0.047
48.212	0.026	82.7	0.066	86.15	0.096	24.63	0.047
48.238	0.028	82.75	0.075	86.2	0.099	24.64	0.047
48.264	0.034	82.8	0.084	86.25	0.101	24.65	0.047
48.29	0.031	82.85	0.093	86.3	0.102	24.66	0.047
48.317	0.032	82.9	0.097	86.35	0.101	24.67	0.047
48.343	0.029	82.95	0.099	86.4	0.101	24.68	0.046
48.369	0.03	83	0.091	86.45	0.1	24.69	0.046
48.395	0.036	83.05	0.085	86.5	0.1	24.7	0.047
48.422	0.036	83.1	0.077	86.55	0.1	24.71	0.048
48.448	0.034	83.15	0.068	86.6	0.098	24.72	0.048
48.474	0.038	83.2	0.057	86.65	0.095	24.73	0.048
48.5	0.041	83.25	0.045	86.7	0.089	24.74	0.047
48.527	0.042	83.3	0.034	86.75	0.081	24.75	0.047
48.553	0.05	83.35	0.03	86.8	0.07	24.76	0.047
48.579	0.054	83.4	0.027	86.85	0.059	24.77	0.047
48.605	0.055	83.45	0.027	86.9	0.05	24.78	0.047
48.632	0.062	83.5	0.023	86.95	0.044	24.79	0.046
48.658	0.069	83.55	0.024	87	0.042	24.8	0.047
48.684	0.075	83.6	0.024	87.05	0.044	24.81	0.047
48.711	0.081	83.65	0.022	87.1	0.048	24.82	0.046
48.737	0.074	83.7	0.026	87.15	0.052	24.83	0.047
48.763	0.06	83.75	0.025	87.2	0.056	24.84	0.047
48.789	0.076	83.8	0.027	87.25	0.057	24.85	0.047
48.816	0.057	83.85	0.033	87.3	0.056	24.86	0.046
48.842	0.056	83.9	0.038	87.35	0.054	24.87	0.046
48.868	0.052	83.95	0.039	87.4	0.05	24.88	0.047
48.894	0.046	84	0.039	87.45	0.047	24.89	0.047
48.921	0.046	84.05	0.038	87.5	0.046	24.9	0.046
48.947	0.042	84.1	0.035	87.55	0.046	24.91	0.046
48.973	0.041	84.15	0.037	87.6	0.045	24.92	0.046
48.999	0.034	84.2	0.04	87.65	0.043	24.93	0.046
49.026	0.036	84.25	0.039	87.7	0.041	24.94	0.046
49.052	0.022	84.3	0.043	87.75	0.038	24.95	0.046
49.078	0.032	84.35	0.047	87.8	0.035	24.96	0.046
49.104	0.03	84.4	0.046	87.85	0.032	24.97	0.046
49.131	0.032	84.45	0.047	87.9	0.032	24.98	0.047
49.157	0.029	84.5	0.054	87.95	0.035	24.99	0.046
49.183	0.025	84.55	0.055	88	0.043	25	0.046
49.209	0.034	84.6	0.059	88.05	0.054	25.01	0.046
49.236	0.031	84.65	0.066	88.1	0.065	25.02	0.046
49.262	0.029	84.7	0.064	88.15	0.075	25.03	0.046
49.288	0.025	84.75	0.064	88.2	0.085	25.04	0.046
49.314	0.027	84.8	0.062	88.25	0.094	25.05	0.045
49.341	0.029	84.85	0.055	88.3	0.101	25.06	0.046
49.367	0.029	84.9	0.049	88.35	0.106	25.07	0.046
49.393	0.026	84.95	0.046	88.4	0.11	25.08	0.046
49.42	0.027	85	0.047	88.45	0.114	25.09	0.046
49.446	0.026	85.05	0.045	88.5	0.117	25.1	0.046
49.472	0.026	85.1	0.047	88.55	0.118	25.11	0.046
49.498	0.025	85.15	0.044	88.6	0.115	25.12	0.046
49.525	0.032	85.2	0.042	88.65	0.109	25.13	0.046
49.551	0.03	85.25	0.043	88.7	0.101	25.14	0.047
49.577	0.025	85.3	0.039	88.75	0.091	25.15	0.048
49.603	0.028	85.35	0.038	88.8	0.082	25.16	0.046
49.63	0.036	85.4	0.035	88.85	0.073	25.17	0.045
49.656	0.027	85.45	0.034	88.9	0.068	25.18	0.045
49.682	0.029	85.5	0.035	88.95	0.067	25.19	0.046
49.708	0.023	85.55	0.035	89	0.07	25.2	0.046
49.735	0.027	85.6	0.032	89.05	0.077	25.21	0.046
49.761	0.025	85.65	0.029	89.1	0.085	25.22	0.046
49.787	0.034	85.7	0.029	89.15	0.092	25.23	0.046
49.813	0.031	85.75	0.029	89.2	0.099	25.24	0.046
49.84	0.027	85.8	0.031	89.25	0.103	25.25	0.046
49.866	0.026	85.85	0.033	89.3	0.102	25.26	0.046
49.892	0.03	85.9	0.032	89.35	0.099	25.27	0.046
49.918	0.026	85.95	0.038	89.4	0.093	25.28	0.046
49.945	0.026	86	0.036	89.45	0.087	25.29	0.046
49.971	0.025	86.05	0.037	89.5	0.082	25.3	0.046
49.997	0.024	86.1	0.037	89.55	0.077	25.31	0.046
50.024	0.029	86.15	0.041	89.6	0.073	25.32	0.046
50.05	0.025	86.2	0.04	89.65	0.07	25.33	0.046
50.076	0.028	86.25	0.037	89.7	0.067	25.34	0.046
50.102	0.024	86.3	0.034	89.75	0.063	25.35	0.046
50.129	0.026	86.35	0.03	89.8	0.058	25.36	0.045
50.155	0.028	86.4	0.031	89.85	0.054	25.37	0.045
50.181	0.023	86.45	0.029	89.9	0.053	25.38	0.045
50.207	0.025	86.5	0.024	89.95	0.053	25.39	0.046
50.234	0.028	86.55	0.025	90	0.055	25.4	0.046
50.26	0.027	86.6	0.028	90.05	0.056	25.41	0.046
50.286	0.02	86.65	0.03	90.1	0.056	25.42	0.046
50.312	0.022	86.7	0.031	90.15	0.055	25.43	0.046
50.339	0.025	86.75	0.028	90.2	0.055	25.44	0.046
50.365	0.023	86.8	0.026	90.25	0.055	25.45	0.046
50.391	0.02	86.85	0.025	90.3	0.056	25.46	0.046
50.417	0.019	86.9	0.027	90.35	0.059	25.47	0.046
50.444	0.02	86.95	0.025	90.4	0.063	25.48	0.046
50.47	0.025	87	0.022	90.45	0.07	25.49	0.046
50.496	0.029	87.05	0.023	90.5	0.077	25.5	0.045
50.522	0.031	87.1	0.021	90.55	0.084	25.51	0.045
50.549	0.032	87.15	0.02	90.6	0.091	25.52	0.045
50.575	0.028	87.2	0.02	90.65	0.098	25.53	0.045
50.601	0.021	87.25	0.016	90.7	0.104	25.54	0.045
50.628	0.024	87.3	0.016	90.75	0.108	25.55	0.046
50.654	0.02	87.35	0.017	90.8	0.109	25.56	0.045
50.68	0.022	87.4	0.017	90.85	0.107	25.57	0.044
50.706	0.026	87.45	0.015	90.9	0.104	25.58	0.044
50.733	0.026	87.5	0.017	90.95	0.1	25.59	0.044
50.759	0.029	87.55	0.018	91	0.097	25.6	0.045
50.785	0.028	87.6	0.017	91.05	0.095	25.61	0.045
50.811	0.022	87.65	0.017	91.1	0.093	25.62	0.045
50.838	0.035	87.7	0.013	91.15	0.093	25.63	0.044
50.864	0.022	87.75	0.012	91.2	0.092	25.64	0.045
50.89	0.028	87.8	0.014	91.25	0.091	25.65	0.045
50.916	0.028	87.85	0.016	91.3	0.089	25.66	0.044
50.943	0.029	87.9	0.02	91.35	0.087	25.67	0.044
50.969	0.02	87.95	0.022	91.4	0.088	25.68	0.044
50.995	0.027	88	0.029	91.45	0.091	25.69	0.044
51.021	0.021	88.05	0.031	91.5	0.097	25.7	0.043
51.048	0.018	88.1	0.032	91.55	0.105	25.71	0.044
51.074	0.021	88.15	0.03	91.6	0.113	25.72	0.045
51.1	0.026	88.2	0.024	91.65	0.118	25.73	0.045
51.126	0.025	88.25	0.022	91.7	0.119	25.74	0.044
51.153	0.024	88.3	0.015	91.75	0.115	25.75	0.043
51.179	0.025	88.35	0.016	91.8	0.108	25.76	0.043
51.205	0.024	88.4	0.019	91.85	0.1	25.77	0.043
51.232	0.02	88.45	0.016	91.9	0.094	25.78	0.044
51.258	0.026	88.5	0.017	91.95	0.091	25.79	0.044
51.284	0.028	88.55	0.019	92	0.092	25.8	0.045
51.31	0.023	88.6	0.016	92.05	0.095	25.81	0.045
51.337	0.015	88.65	0.012	92.1	0.097	25.82	0.044
51.363	0.022	88.7	0.007	92.15	0.098	25.83	0.044
51.389	0.014	88.75	0.01	92.2	0.097	25.84	0.044
51.415	0.027	88.8	0.01	92.25	0.094	25.85	0.045
51.442	0.018	88.85	0.017	92.3	0.091	25.86	0.045
51.468	0.022	88.9	0.017	92.35	0.088	25.87	0.045
51.494	0.021	88.95	0.016	92.4	0.087	25.88	0.044
51.52	0.02	89	0.016	92.45	0.091	25.89	0.043
51.547	0.022	89.05	0.019	92.5	0.098	25.9	0.043
51.573	0.019	89.1	0.017	92.55	0.107	25.91	0.043
51.599	0.017	89.15	0.015	92.6	0.116	25.92	0.043
51.625	0.022	89.2	0.017	92.65	0.125	25.93	0.042
51.652	0.018	89.25	0.023	92.7	0.131	25.94	0.043
51.678	0.02	89.3	0.022	92.75	0.136	25.95	0.044
51.704	0.023	89.35	0.021	92.8	0.138	25.96	0.044
51.73	0.026	89.4	0.018	92.85	0.139	25.97	0.044
51.757	0.021	89.45	0.015	92.9	0.141	25.98	0.044
51.783	0.019	89.5	0.015	92.95	0.144	25.99	0.045
51.809	0.027	89.55	0.018	93	0.148	26	0.044
51.836	0.029	89.6	0.02	93.05	0.153	26.01	0.044
51.862	0.024	89.65	0.021	93.1	0.157	26.02	0.043
51.888	0.024	89.7	0.022	93.15	0.158	26.03	0.043
51.914	0.027	89.75	0.021	93.2	0.158	26.04	0.044
51.941	0.022	89.8	0.019	93.25	0.157	26.05	0.044
51.967	0.021	89.85	0.017	93.3	0.156	26.06	0.043
51.993	0.023	89.9	0.014	93.35	0.159	26.07	0.043
52.019	0.023	89.95	0.012	93.4	0.164	26.08	0.043
52.046	0.026	90	0.015	93.45	0.169	26.09	0.043
52.072	0.024	90.05	0.017	93.5	0.173	26.1	0.043
52.098	0.022	90.1	0.021	93.55	0.173	26.11	0.043
52.124	0.021	90.15	0.019	93.6	0.168	26.12	0.044
52.151	0.024	90.2	0.017	93.65	0.159	26.13	0.044
52.177	0.022	90.25	0.015	93.7	0.147	26.14	0.044
52.203	0.024	90.3	0.015	93.75	0.135	26.15	0.044
52.229	0.021	90.35	0.014	93.8	0.124	26.16	0.044
52.256	0.021	90.4	0.011	93.85	0.119	26.17	0.044
52.282	0.02	90.45	0.007	93.9	0.119	26.18	0.044
52.308	0.019	90.5	0.008	93.95	0.122	26.19	0.043
52.334	0.018	90.55	0.011	94	0.126	26.2	0.042
52.361	0.012	90.6	0.015	94.05	0.13	26.21	0.043
52.387	0.021	90.65	0.018	94.1	0.131	26.22	0.043
52.413	0.021	90.7	0.02	94.15	0.129	26.23	0.043
52.44	0.023	90.75	0.022	94.2	0.125	26.24	0.042
52.466	0.026	90.8	0.022	94.25	0.12	26.25	0.042
52.492	0.022	90.85	0.024	94.3	0.115	26.26	0.042
52.518	0.028	90.9	0.02	94.35	0.111	26.27	0.042
52.545	0.02	90.95	0.013	94.4	0.109	26.28	0.042
52.571	0.02	91	0.013	94.45	0.106	26.29	0.042
52.597	0.024	91.05	0.016	94.5	0.103	26.3	0.042
52.623	0.019	91.1	0.016	94.55	0.097	26.31	0.042
52.65	0.016	91.15	0.02	94.6	0.09	26.32	0.043
52.676	0.018	91.2	0.018	94.65	0.084	26.33	0.043
52.702	0.027	91.25	0.017	94.7	0.078	26.34	0.043
52.728	0.019	91.3	0.016	94.75	0.076	26.35	0.042
52.755	0.027	91.35	0.016	94.8	0.076	26.36	0.042
52.781	0.02	91.4	0.013	94.85	0.079	26.37	0.042
52.807	0.02	91.45	0.011	94.9	0.084	26.38	0.042
52.833	0.025	91.5	0.017	94.95	0.088	26.39	0.041
52.86	0.024	91.55	0.02	95	0.092	26.4	0.041
52.886	0.024	91.6	0.017	95.05	0.094	26.41	0.041
52.912	0.021	91.65	0.021	95.1	0.092	26.42	0.042
52.938	0.023	91.7	0.022	95.15	0.089	26.43	0.043
52.965	0.027	91.75	0.027	95.2	0.083	26.44	0.043
52.991	0.021	91.8	0.028	95.25	0.077	26.45	0.043
53.017	0.018	91.85	0.033	95.3	0.072	26.46	0.043
53.043	0.025	91.9	0.035	95.35	0.069	26.47	0.043
53.07	0.022	91.95	0.037	95.4	0.068	26.48	0.042
53.096	0.021	92	0.041	95.45	0.067	26.49	0.043
53.122	0.025	92.05	0.037	95.5	0.066	26.5	0.044
53.149	0.017	92.1	0.034	95.55	0.063	26.51	0.044
53.175	0.02	92.15	0.033	95.6	0.059	26.52	0.043
53.201	0.021	92.2	0.03	95.65	0.053	26.53	0.042
53.227	0.027	92.25	0.029	95.7	0.047	26.54	0.043
53.254	0.023	92.3	0.026	95.75	0.042	26.55	0.043
53.28	0.023	92.35	0.029	95.8	0.04	26.56	0.043
53.306	0.019	92.4	0.028	95.85	0.04	26.57	0.042
53.332	0.016	92.45	0.025	95.9	0.041	26.58	0.042
53.359	0.022	92.5	0.023	95.95	0.043	26.59	0.042
53.385	0.019	92.55	0.027	96	0.044	26.6	0.042
53.411	0.015	92.6	0.032	96.05	0.044	26.61	0.042
53.437	0.022	92.65	0.034	96.1	0.041	26.62	0.042
53.464	0.023	92.7	0.036	96.15	0.037	26.63	0.042
53.49	0.018	92.75	0.039	96.2	0.032	26.64	0.041
53.516	0.019	92.8	0.043	96.25	0.028	26.65	0.041
53.542	0.022	92.85	0.047	96.3	0.024	26.66	0.041
53.569	0.018	92.9	0.046	96.35	0.022	26.67	0.041
53.595	0.022	92.95	0.045	96.4	0.021	26.68	0.041
53.621	0.022	93	0.04	96.45	0.023	26.69	0.041
53.647	0.027	93.05	0.042	96.5	0.026	26.7	0.042
53.674	0.025	93.1	0.041	96.55	0.031	26.71	0.042
53.7	0.024	93.15	0.044	96.6	0.037	26.72	0.043
53.726	0.019	93.2	0.048	96.65	0.043	26.73	0.042
53.753	0.027	93.25	0.05	96.7	0.047	26.74	0.042
53.779	0.023	93.3	0.054	96.75	0.05	26.75	0.041
53.805	0.028	93.35	0.056	96.8	0.05	26.76	0.041
53.831	0.026	93.4	0.057	96.85	0.048	26.77	0.041
53.858	0.018	93.45	0.056	96.9	0.046	26.78	0.042
53.884	0.028	93.5	0.051	96.95	0.044	26.79	0.042
53.91	0.015	93.55	0.05	97	0.042	26.8	0.042
53.936	0.015	93.6	0.05	97.05	0.042	26.81	0.041
53.963	0.018	93.65	0.049	97.1	0.043	26.82	0.041
53.989	0.023	93.7	0.05	97.15	0.043	26.83	0.041
54.015	0.02	93.75	0.048	97.2	0.043	26.84	0.041
54.041	0.021	93.8	0.047	97.25	0.041	26.85	0.041
54.068	0.017	93.85	0.047	97.3	0.041	26.86	0.041
54.094	0.019	93.9	0.048	97.35	0.042	26.87	0.041
54.12	0.019	93.95	0.047	97.4	0.044	26.88	0.042
54.146	0.023	94	0.048	97.45	0.045	26.89	0.042
54.173	0.023	94.05	0.049	97.5	0.044	26.9	0.041
54.199	0.026	94.1	0.049	97.55	0.042	26.91	0.041
54.225	0.017	94.15	0.043	97.6	0.038	26.92	0.042
54.251	0.021	94.2	0.041	97.65	0.033	26.93	0.042
54.278	0.016	94.25	0.034	97.7	0.029	26.94	0.041
54.304	0.021	94.3	0.031	97.75	0.027	26.95	0.041
54.33	0.025	94.35	0.03	97.8	0.029	26.96	0.041
54.357	0.017	94.4	0.03	97.85	0.035	26.97	0.041
54.383	0.023	94.45	0.028	97.9	0.043	26.98	0.041
54.409	0.024	94.5	0.029	97.95	0.05	26.99	0.041
54.435	0.027	94.55	0.027	98	0.056	27	0.042
54.462	0.019	94.6	0.029	98.05	0.059	27.01	0.042
54.488	0.017	94.65	0.028	98.1	0.06	27.02	0.041
54.514	0.017	94.7	0.029	98.15	0.058	27.03	0.041
54.54	0.023	94.75	0.029	98.2	0.055	27.04	0.041
54.567	0.019	94.8	0.029	98.25	0.05	27.05	0.041
54.593	0.022	94.85	0.031	98.3	0.047	27.06	0.041
54.619	0.027	94.9	0.032	98.35	0.045	27.07	0.04
54.645	0.024	94.95	0.03	98.4	0.046	27.08	0.04
54.672	0.021	95	0.031	98.45	0.047	27.09	0.041
54.698	0.021	95.05	0.028	98.5	0.05	27.1	0.042
54.724	0.018	95.1	0.031	98.55	0.051	27.11	0.041
54.75	0.019	95.15	0.031	98.6	0.05	27.12	0.041
54.777	0.023	95.2	0.03	98.65	0.045	27.13	0.041
54.803	0.021	95.25	0.027	98.7	0.036	27.14	0.041
54.829	0.013	95.3	0.024	98.75	0.025	27.15	0.041
54.855	0.028	95.35	0.021	98.8	0.014	27.16	0.041
54.882	0.018	95.4	0.021	98.85	0.008	27.17	0.041
54.908	0.022	95.45	0.022	98.9	0.007	27.18	0.041
54.934	0.019	95.5	0.026	98.95	0.011	27.19	0.041
54.961	0.018	95.55	0.028	99	0.018	27.2	0.041
54.987	0.024	95.6	0.031	99.05	0.026	27.21	0.04
55.013	0.021	95.65	0.026	99.1	0.033	27.22	0.04
55.039	0.018	95.7	0.021	99.15	0.037	27.23	0.04
55.066	0.023	95.75	0.018	99.2	0.039	27.24	0.041
55.092	0.019	95.8	0.019	99.25	0.038	27.25	0.041
55.118	0.021	95.85	0.018	99.3	0.035	27.26	0.041
55.144	0.024	95.9	0.02	99.35	0.032	27.27	0.041
55.171	0.016	95.95	0.02	99.4	0.029	27.28	0.041
55.197	0.02	96	0.022	99.45	0.026	27.29	0.041
55.223	0.02	96.05	0.029	99.5	0.024	27.3	0.04
55.249	0.021	96.1	0.033	99.55	0.021	27.31	0.04
55.276	0.013	96.15	0.031	99.6	0.021	27.32	0.041
55.302	0.015	96.2	0.03	99.65	0.022	27.33	0.041
55.328	0.028	96.25	0.033	99.7	0.024	27.34	0.041
55.354	0.023	96.3	0.035	99.75	0.026	27.35	0.041
55.381	0.014	96.35	0.036	99.8	0.028	27.36	0.041
55.407	0.02	96.4	0.035	99.85	0.031	27.37	0.041
55.433	0.024	96.45	0.031	99.9	0.035	27.38	0.04
55.459	0.025	96.5	0.029	99.95	0.039	27.39	0.04
55.486	0.021	96.55	0.03	100	0.043	27.4	0.041
55.512	0.019	96.6	0.024	100.05	0.047	27.41	0.041
55.538	0.023	96.65	0.019	100.1	0.051	27.42	0.04
55.565	0.023	96.7	0.016	100.15	0.054	27.43	0.04
55.591	0.016	96.75	0.019	100.2	0.056	27.44	0.04
55.617	0.017	96.8	0.016	100.25	0.056	27.45	0.04
55.643	0.015	96.85	0.022	100.3	0.057	27.46	0.04
55.67	0.019	96.9	0.022	100.35	0.059	27.47	0.04
55.696	0.019	96.95	0.021	100.4	0.065	27.48	0.04
55.722	0.023	97	0.02	100.45	0.072	27.49	0.04
55.748	0.024	97.05	0.018	100.5	0.08	27.5	0.04
55.775	0.024	97.1	0.016	100.55	0.088	27.51	0.04
55.801	0.019	97.15	0.017	100.6	0.094	27.52	0.04
55.827	0.024	97.2	0.021	100.65	0.098	27.53	0.04
55.853	0.02	97.25	0.025	100.7	0.099	27.54	0.04
55.88	0.021	97.3	0.026	100.75	0.097	27.55	0.039
55.906	0.018	97.35	0.036	100.8	0.096	27.56	0.039
55.932	0.016	97.4	0.034	100.85	0.097	27.57	0.039
55.958	0.02	97.45	0.034	100.9	0.101	27.58	0.039
55.985	0.022	97.5	0.034	100.95	0.108	27.59	0.04
56.011	0.023	97.55	0.032	101	0.117	27.6	0.039
56.037	0.018	97.6	0.03	101.05	0.127	27.61	0.039
56.063	0.018	97.65	0.029	101.1	0.136	27.62	0.039
56.09	0.018	97.7	0.028	101.15	0.143	27.63	0.04
56.116	0.017	97.75	0.028	101.2	0.147	27.64	0.04
56.142	0.022	97.8	0.034	101.25	0.147	27.65	0.041
56.169	0.013	97.85	0.037	101.3	0.145	27.66	0.04
56.195	0.019	97.9	0.035	101.35	0.142	27.67	0.039
56.221	0.019	97.95	0.036	101.4	0.139	27.68	0.039
56.247	0.03	98	0.039	101.45	0.137	27.69	0.039
56.274	0.018	98.05	0.04	101.5	0.136	27.7	0.039
56.3	0.021	98.1	0.038	101.55	0.134	27.71	0.038
56.326	0.015	98.15	0.041	101.6	0.131	27.72	0.039
56.352	0.023	98.2	0.041	101.65	0.127	27.73	0.039
56.379	0.021	98.25	0.047	101.7	0.122	27.74	0.039
56.405	0.021	98.3	0.048	101.75	0.117	27.75	0.04
56.431	0.017	98.35	0.046	101.8	0.112	27.76	0.04
56.457	0.026	98.4	0.044	101.85	0.108	27.77	0.04
56.484	0.021	98.45	0.042	101.9	0.106	27.78	0.04
56.51	0.025	98.5	0.046	101.95	0.104	27.79	0.039
56.536	0.023	98.55	0.042	102	0.103	27.8	0.039
56.562	0.029	98.6	0.037	102.05	0.102	27.81	0.039
56.589	0.025	98.65	0.037	102.1	0.1	27.82	0.039
56.615	0.02	98.7	0.039	102.15	0.098	27.83	0.039
56.641	0.023	98.75	0.041	102.2	0.098	27.84	0.039
56.667	0.016	98.8	0.038	102.25	0.098	27.85	0.039
56.694	0.026	98.85	0.039	102.3	0.098	27.86	0.039
56.72	0.028	98.9	0.041	102.35	0.098	27.87	0.039
56.746	0.026	98.95	0.043	102.4	0.095	27.88	0.039
56.772	0.022	99	0.047	102.45	0.092	27.89	0.039
56.799	0.027	99.05	0.046	102.5	0.09	27.9	0.04
56.825	0.022	99.1	0.044	102.55	0.09	27.91	0.04
56.851	0.022	99.15	0.048	102.6	0.092	27.92	0.04
56.878	0.028	99.2	0.052	102.65	0.095	27.93	0.039
56.904	0.024	99.25	0.053	102.7	0.098	27.94	0.039
56.93	0.024	99.3	0.053	102.75	0.1	27.95	0.04
56.956	0.025	99.35	0.055	102.8	0.1	27.96	0.04
56.983	0.022	99.4	0.057	102.85	0.095	27.97	0.04
57.009	0.024	99.45	0.058	102.9	0.088	27.98	0.04
57.035	0.021	99.5	0.054	102.95	0.079	27.99	0.039
57.061	0.021	99.55	0.051	103	0.072	28	0.039
57.088	0.027	99.6	0.047	103.05	0.068	28.01	0.039
57.114	0.022	99.65	0.037	103.1	0.067	28.02	0.038
57.14	0.027	99.7	0.036	103.15	0.067	28.03	0.038
57.166	0.027	99.75	0.028	103.2	0.068	28.04	0.039
57.193	0.033	99.8	0.025	103.25	0.071	28.05	0.04
57.219	0.027	99.85	0.026	103.3	0.074	28.06	0.039
57.245	0.028	99.9	0.025	103.35	0.076	28.07	0.038
57.271	0.027	99.95	0.022	103.4	0.076	28.08	0.038
57.298	0.019	100	0.023	103.45	0.074	28.09	0.038
57.324	0.023	100.05	0.026	103.5	0.071	28.1	0.039
57.35	0.026	100.1	0.027	103.55	0.068	28.11	0.04
57.376	0.024	100.15	0.022	103.6	0.065	28.12	0.039
57.403	0.025	100.2	0.025	103.65	0.062	28.13	0.038
57.429	0.022	100.25	0.021	103.7	0.062	28.14	0.037
57.455	0.019	100.3	0.019	103.75	0.064	28.15	0.037
57.482	0.024	100.35	0.019	103.8	0.069	28.16	0.037
57.508	0.022	100.4	0.017	103.85	0.073	28.17	0.038
57.534	0.026	100.45	0.017	103.9	0.075	28.18	0.038
57.56	0.017	100.5	0.022	103.95	0.074	28.19	0.038
57.587	0.024	100.55	0.022	104	0.07	28.2	0.038
57.613	0.023	100.6	0.024	104.05	0.064	28.21	0.038
57.639	0.018	100.65	0.022	104.1	0.058	28.22	0.038
57.665	0.023	100.7	0.025	104.15	0.053	28.23	0.038
57.692	0.02	100.75	0.023	104.2	0.05	28.24	0.038
57.718	0.022	100.8	0.021	104.25	0.048	28.25	0.039
57.744	0.019	100.85	0.022	104.3	0.048	28.26	0.039
57.77	0.019	100.9	0.024	104.35	0.049	28.27	0.038
57.797	0.023	100.95	0.024	104.4	0.051	28.28	0.038
57.823	0.016	101	0.025	104.45	0.053	28.29	0.038
57.849	0.023	101.05	0.023	104.5	0.057	28.3	0.038
57.875	0.016	101.1	0.023	104.55	0.063	28.31	0.038
57.902	0.012	101.15	0.019	104.6	0.071	28.32	0.038
57.928	0.021	101.2	0.019	104.65	0.079	28.33	0.038
57.954	0.025	101.25	0.017	104.7	0.085	28.34	0.038
57.98	0.023	101.3	0.02	104.75	0.086	28.35	0.038
58.007	0.019	101.35	0.023	104.8	0.082	28.36	0.038
58.033	0.025	101.4	0.024	104.85	0.073	28.37	0.038
58.059	0.023	101.45	0.023	104.9	0.062	28.38	0.039
58.086	0.027	101.5	0.021	104.95	0.052	28.39	0.038
58.112	0.024	101.55	0.018	105	0.047	28.4	0.038
58.138	0.025	101.6	0.013	105.05	0.046	28.41	0.039
58.164	0.026	101.65	0.013	105.1	0.051	28.42	0.039
58.191	0.026	101.7	0.011	105.15	0.059	28.43	0.037
58.217	0.033	101.75	0.015	105.2	0.069	28.44	0.038
58.243	0.029	101.8	0.02	105.25	0.076	28.45	0.038
58.269	0.037	101.85	0.016	105.3	0.08	28.46	0.038
58.296	0.026	101.9	0.016	105.35	0.082	28.47	0.037
58.322	0.036	101.95	0.019	105.4	0.081	28.48	0.037
58.348	0.025	102	0.019	105.45	0.077	28.49	0.038
58.374	0.037	102.05	0.018	105.5	0.073	28.5	0.038
58.401	0.039	102.1	0.022	105.55	0.068	28.51	0.039
58.427	0.043	102.15	0.025	105.6	0.064	28.52	0.038
58.453	0.041	102.2	0.022	105.65	0.06	28.53	0.037
58.479	0.042	102.25	0.027	105.7	0.057	28.54	0.037
58.506	0.039	102.3	0.023	105.75	0.054	28.55	0.037
58.532	0.05	102.35	0.017	105.8	0.053	28.56	0.037
58.558	0.052	102.4	0.015	105.85	0.053	28.57	0.037
58.584	0.052	102.45	0.015	105.9	0.056	28.58	0.038
58.611	0.066	102.5	0.016	105.95	0.06	28.59	0.038
58.637	0.062	102.55	0.015	106	0.065	28.6	0.037
58.663	0.069	102.6	0.02	106.05	0.069	28.61	0.037
58.69	0.07	102.65	0.019	106.1	0.072	28.62	0.037
58.716	0.068	102.7	0.017	106.15	0.072	28.63	0.038
58.742	0.072	102.75	0.021	106.2	0.069	28.64	0.038
58.768	0.06	102.8	0.021	106.25	0.063	28.65	0.038
58.795	0.057	102.85	0.022	106.3	0.055	28.66	0.037
58.821	0.066	102.9	0.019	106.35	0.047	28.67	0.037
58.847	0.061	102.95	0.021	106.4	0.041	28.68	0.037
58.873	0.06	103	0.025	106.45	0.037	28.69	0.037
58.9	0.048	103.05	0.022	106.5	0.034	28.7	0.037
58.926	0.044	103.1	0.023	106.55	0.032	28.71	0.037
58.952	0.049	103.15	0.02	106.6	0.031	28.72	0.038
58.978	0.042	103.2	0.013	106.65	0.031	28.73	0.037
59.005	0.03	103.25	0.016	106.7	0.034	28.74	0.037
59.031	0.029	103.3	0.019	106.75	0.037	28.75	0.037
59.057	0.032	103.35	0.022	106.8	0.041	28.76	0.037
59.083	0.031	103.4	0.023	106.85	0.043	28.77	0.038
59.11	0.025	103.45	0.026	106.9	0.045	28.78	0.038
59.136	0.027	103.5	0.028	106.95	0.045	28.79	0.038
59.162	0.017	103.55	0.026	107	0.044	28.8	0.038
59.188	0.021	103.6	0.027	107.05	0.043	28.81	0.037
59.215	0.026	103.65	0.023	107.1	0.041	28.82	0.037
59.241	0.017	103.7	0.016	107.15	0.039	28.83	0.038
59.267	0.016	103.75	0.016	107.2	0.037	28.84	0.038
59.294	0.017	103.8	0.016	107.25	0.035	28.85	0.038
59.32	0.027	103.85	0.017	107.3	0.032	28.86	0.038
59.346	0.023	103.9	0.016	107.35	0.03	28.87	0.037
59.372	0.015	103.95	0.015	107.4	0.029	28.88	0.037
59.399	0.016	104	0.015	107.45	0.032	28.89	0.037
59.425	0.011	104.05	0.014	107.5	0.04	28.9	0.037
59.451	0.02	104.1	0.018	107.55	0.05	28.91	0.037
59.477	0.018	104.15	0.018	107.6	0.061	28.92	0.036
59.504	0.018	104.2	0.014	107.65	0.071	28.93	0.036
59.53	0.022	104.25	0.014	107.7	0.08	28.94	0.037
59.556	0.02	104.3	0.016	107.75	0.085	28.95	0.037
59.582	0.014	104.35	0.015	107.8	0.088	28.96	0.037
59.609	0.016	104.4	0.01	107.85	0.089	28.97	0.036
59.635	0.015	104.45	0.007	107.9	0.089	28.98	0.036
59.661	0.02	104.5	0.008	107.95	0.088	28.99	0.037
59.687	0.02	104.55	0.011	108	0.087	29	0.037
59.714	0.016	104.6	0.01	108.05	0.085	29.01	0.037
59.74	0.018	104.65	0.01	108.1	0.083	29.02	0.037
59.766	0.027	104.7	0.014	108.15	0.081	29.03	0.037
59.792	0.013	104.75	0.018	108.2	0.079	29.04	0.037
59.819	0.031	104.8	0.024	108.25	0.077	29.05	0.037
59.845	0.015	104.85	0.019	108.3	0.076	29.06	0.036
59.871	0.024	104.9	0.017	108.35	0.075	29.07	0.036
59.898	0.021	104.95	0.018	108.4	0.073	29.08	0.037
59.924	0.021	105	0.016	108.45	0.072	29.09	0.037
59.95	0.016	105.05	0.018	108.5	0.07	29.1	0.038
59.976	0.021	105.1	0.013	108.55	0.069	29.11	0.037
60.003	0.012	105.15	0.014	108.6	0.07	29.12	0.037
60.029	0.019	105.2	0.018	108.65	0.071	29.13	0.037
60.055	0.019	105.25	0.014	108.7	0.072	29.14	0.037
60.081	0.013	105.3	0.014	108.75	0.074	29.15	0.037
60.108	0.015	105.35	0.013	108.8	0.076	29.16	0.037
60.134	0.02	105.4	0.016	108.85	0.08	29.17	0.037
60.16	0.02	105.45	0.019	108.9	0.087	29.18	0.037
60.186	0.019	105.5	0.019	108.95	0.095	29.19	0.036
60.213	0.025	105.55	0.025	109	0.106	29.2	0.035
60.239	0.018	105.6	0.026	109.05	0.118	29.21	0.035
60.265	0.018	105.65	0.023	109.1	0.129	29.22	0.036
60.291	0.022	105.7	0.024	109.15	0.136	29.23	0.036
60.318	0.017	105.75	0.019	109.2	0.139	29.24	0.037
60.344	0.023	105.8	0.02	109.25	0.139	29.25	0.037
60.37	0.013	105.85	0.024	109.3	0.137	29.26	0.037
60.396	0.019	105.9	0.018	109.35	0.134	29.27	0.037
60.423	0.022	105.95	0.018	109.4	0.132	29.28	0.036
60.449	0.022	106	0.02	109.45	0.13	29.29	0.036
60.475	0.018	106.05	0.023	109.5	0.128	29.3	0.036
60.501	0.019	106.1	0.019	109.55	0.127	29.31	0.036
60.528	0.017	106.15	0.015	109.6	0.124	29.32	0.036
60.554	0.014	106.2	0.015	109.65	0.119	29.33	0.036
60.58	0.028	106.25	0.015	109.7	0.113	29.34	0.036
60.607	0.02	106.3	0.019	109.75	0.109	29.35	0.036
60.633	0.024	106.35	0.025	109.8	0.106	29.36	0.036
60.659	0.016	106.4	0.022	109.85	0.106	29.37	0.036
60.685	0.024	106.45	0.022	109.9	0.107	29.38	0.036
60.712	0.013	106.5	0.024	109.95	0.11	29.39	0.036
60.738	0.015	106.55	0.021	110	0.111	29.4	0.036
60.764	0.014	106.6	0.016	110.05	0.11	29.41	0.036
60.79	0.02	106.65	0.011	110.1	0.108	29.42	0.037
60.817	0.019	106.7	0.01	110.15	0.104	29.43	0.036
60.843	0.023	106.75	0.009	110.2	0.098	29.44	0.035
60.869	0.022	106.8	0.012	110.25	0.093	29.45	0.034
60.895	0.021	106.85	0.014	110.3	0.089	29.46	0.036
60.922	0.016	106.9	0.014	110.35	0.088	29.47	0.037
60.948	0.013	106.95	0.015	110.4	0.09	29.48	0.036
60.974	0.021	107	0.017	110.45	0.093	29.49	0.036
61	0.019	107.05	0.015	110.5	0.097	29.5	0.037
61.027	0.025	107.1	0.018	110.55	0.1	29.51	0.036
61.053	0.017	107.15	0.021	110.6	0.101	29.52	0.036
61.079	0.016	107.2	0.024	110.65	0.101	29.53	0.036
61.105	0.013	107.25	0.024	110.7	0.097	29.54	0.035
61.132	0.019	107.3	0.025	110.75	0.092	29.55	0.035
61.158	0.024	107.35	0.021	110.8	0.085	29.56	0.036
61.184	0.018	107.4	0.022	110.85	0.079	29.57	0.035
61.211	0.02	107.45	0.019	110.9	0.073	29.58	0.035
61.237	0.019	107.5	0.016	110.95	0.068	29.59	0.035
61.263	0.019	107.55	0.013	111	0.066	29.6	0.036
61.289	0.022	107.6	0.013	111.05	0.068	29.61	0.036
61.316	0.02	107.65	0.017	111.1	0.073	29.62	0.036
61.342	0.018	107.7	0.021	111.15	0.081	29.63	0.036
61.368	0.017	107.75	0.027	111.2	0.09	29.64	0.036
61.394	0.017	107.8	0.032	111.25	0.099	29.65	0.036
61.421	0.014	107.85	0.031	111.3	0.106	29.66	0.036
61.447	0.016	107.9	0.03	111.35	0.107	29.67	0.036
61.473	0.025	107.95	0.027	111.4	0.101	29.68	0.036
61.499	0.03	108	0.024	111.45	0.09	29.69	0.036
61.526	0.01	108.05	0.023	111.5	0.077	29.7	0.035
61.552	0.013	108.1	0.022	111.55	0.065	29.71	0.035
61.578	0.01	108.15	0.026	111.6	0.054	29.72	0.035
61.604	0.015	108.2	0.031	111.65	0.049	29.73	0.035
61.631	0.019	108.25	0.036	111.7	0.048	29.74	0.035
61.657	0.016	108.3	0.036	111.75	0.05	29.75	0.035
61.683	0.02	108.35	0.038	111.8	0.054	29.76	0.035
61.709	0.027	108.4	0.035	111.85	0.054	29.77	0.036
61.736	0.02	108.45	0.034	111.9	0.051	29.78	0.036
61.762	0.021	108.5	0.033	111.95	0.046	29.79	0.036
61.788	0.023	108.55	0.033	112	0.039	29.8	0.035
61.815	0.021	108.6	0.036	112.05	0.034	29.81	0.035
61.841	0.024	108.65	0.038	112.1	0.031	29.82	0.035
61.867	0.028	108.7	0.042	112.15	0.032	29.83	0.034
61.893	0.017	108.75	0.045	112.2	0.037	29.84	0.034
61.92	0.021	108.8	0.044	112.25	0.046	29.85	0.034
61.946	0.018	108.85	0.049	112.3	0.055	29.86	0.035
61.972	0.021	108.9	0.046	112.35	0.062	29.87	0.035
61.998	0.019	108.95	0.045	112.4	0.064	29.88	0.034
62.025	0.02	109	0.044	112.45	0.063	29.89	0.034
62.051	0.023	109.05	0.047	112.5	0.059	29.9	0.035
62.077	0.011	109.1	0.049	112.55	0.052	29.91	0.035
62.103	0.022	109.15	0.051	112.6	0.044	29.92	0.035
62.13	0.024	109.2	0.054	112.65	0.038	29.93	0.034
62.156	0.034	109.25	0.055	112.7	0.035	29.94	0.034
62.182	0.015	109.3	0.053	112.75	0.034	29.95	0.034
62.208	0.021	109.35	0.05	112.8	0.036	29.96	0.034
62.235	0.021	109.4	0.043	112.85	0.04	29.97	0.034
62.261	0.017	109.45	0.038	112.9	0.045	29.98	0.034
62.287	0.02	109.5	0.036	112.95	0.052	29.99	0.035
62.313	0.017	109.55	0.042	113	0.059	30	0.035
62.34	0.021	109.6	0.043	113.05	0.066	30.01	0.035
62.366	0.022	109.65	0.045	113.1	0.07	30.02	0.035
62.392	0.02	109.7	0.048	113.15	0.072	30.03	0.035
62.419	0.016	109.75	0.05	113.2	0.071	30.04	0.034
62.445	0.022	109.8	0.05	113.25	0.067	30.05	0.034
[truncated: 4,003 more rows]

## Sheet: Figure 2c
	CD-LNMO		LLO		MnO		MnO2
x	y	x	y	x	y	x	y
0.215	5.539	0.061	-3.917	0.061	-31.875	0.061	-15.459
0.245	5.255	0.092	-4.002	0.092	-31.914	0.092	-15.519
0.276	4.967	0.123	-4.081	0.123	-31.953	0.123	-15.517
0.307	4.781	0.153	-4.109	0.153	-31.944	0.153	-15.425
0.337	4.787	0.184	-4.058	0.184	-31.893	0.184	-15.304
0.368	4.997	0.215	-3.951	0.215	-31.839	0.215	-15.192
0.399	5.329	0.245	-3.829	0.245	-31.794	0.245	-15.113
0.43	5.673	0.276	-3.726	0.276	-31.764	0.276	-15.082
0.46	5.937	0.307	-3.661	0.307	-31.754	0.307	-15.11
0.491	6.057	0.337	-3.645	0.337	-31.765	0.337	-15.202
0.522	6.001	0.368	-3.68	0.368	-31.799	0.368	-15.356
0.552	5.766	0.399	-3.755	0.399	-31.85	0.399	-15.567
0.583	5.388	0.43	-3.846	0.43	-31.902	0.43	-15.575
0.614	4.95	0.46	-3.906	0.46	-31.894	0.46	-15.291
0.644	4.608	0.491	-3.881	0.491	-31.816	0.491	-14.999
0.675	4.563	0.522	-3.755	0.522	-31.719	0.522	-14.721
0.706	4.899	0.552	-3.568	0.552	-31.626	0.552	-14.479
0.736	5.483	0.583	-3.37	0.583	-31.548	0.583	-14.293
0.767	6.124	0.614	-3.198	0.614	-31.494	0.614	-14.176
0.798	6.678	0.644	-3.081	0.644	-31.472	0.644	-14.135
0.828	7.05	0.675	-3.039	0.675	-31.486	0.675	-14.162
0.859	7.186	0.706	-3.085	0.706	-31.536	0.706	-14.228
0.89	7.069	0.736	-3.223	0.736	-31.619	0.736	-14.28
0.92	6.727	0.767	-3.448	0.767	-31.717	0.767	-14.245
0.951	6.252	0.798	-3.729	0.798	-31.775	0.798	-14.07
0.982	5.826	0.828	-3.964	0.828	-31.709	0.828	-13.768
1.012	5.719	0.859	-3.896	0.859	-31.552	0.859	-13.394
1.043	6.118	0.89	-3.492	0.89	-31.37	0.89	-13.013
1.074	6.935	0.92	-2.947	0.92	-31.19	0.92	-12.679
1.104	7.927	0.951	-2.353	0.951	-31.029	0.951	-12.435
1.135	8.871	0.982	-1.752	0.982	-30.896	0.982	-12.312
1.166	9.6	1.012	-1.168	1.012	-30.796	1.012	-12.32
1.197	9.992	1.043	-0.615	1.043	-30.726	1.043	-12.447
1.227	9.964	1.074	-0.104	1.074	-30.678	1.074	-12.638
1.258	9.472	1.104	0.363	1.104	-30.636	1.104	-12.779
1.289	8.515	1.135	0.791	1.135	-30.578	1.135	-12.698
1.319	7.167	1.166	1.187	1.166	-30.484	1.166	-12.258
1.35	5.673	1.197	1.562	1.197	-30.342	1.197	-11.467
1.381	4.886	1.227	1.923	1.227	-30.155	1.227	-10.431
1.411	6.016	1.258	2.275	1.258	-29.935	1.258	-9.265
1.442	8.323	1.289	2.617	1.289	-29.697	1.289	-8.069
1.473	10.961	1.319	2.938	1.319	-29.457	1.319	-6.921
1.503	13.593	1.35	3.223	1.35	-29.224	1.35	-5.89
1.534	16.026	1.381	3.45	1.381	-28.999	1.381	-5.03
1.565	18.117	1.411	3.599	1.411	-28.778	1.411	-4.385
1.595	19.756	1.442	3.649	1.442	-28.549	1.442	-3.987
1.626	20.864	1.473	3.582	1.473	-28.295	1.473	-3.851
1.657	21.397	1.503	3.387	1.503	-28.003	1.503	-3.98
1.687	21.343	1.534	3.061	1.534	-27.663	1.534	-4.364
1.718	20.727	1.565	2.608	1.565	-27.276	1.565	-4.979
1.749	19.606	1.595	2.041	1.595	-26.855	1.595	-5.791
1.779	18.065	1.626	1.38	1.626	-26.421	1.626	-6.757
1.81	16.214	1.657	0.653	1.657	-26.001	1.657	-7.829
1.841	14.179	1.687	-0.102	1.687	-25.626	1.687	-8.955
1.871	12.098	1.718	-0.843	1.718	-25.326	1.718	-10.087
1.902	10.113	1.749	-1.518	1.749	-25.128	1.749	-11.177
1.933	8.364	1.779	-2.066	1.779	-25.057	1.779	-12.185
1.964	6.976	1.81	-2.429	1.81	-25.13	1.81	-13.081
1.994	6.025	1.841	-2.578	1.841	-25.358	1.841	-13.844
2.025	5.47	1.871	-2.549	1.871	-25.743	1.871	-14.466
2.056	5.141	1.902	-2.418	1.902	-26.28	1.902	-14.946
2.086	4.847	1.933	-2.244	1.933	-26.956	1.933	-15.298
2.117	4.483	1.964	-2.048	1.964	-27.746	1.964	-15.542
2.148	4.072	1.994	-1.82	1.994	-28.619	1.994	-15.676
2.178	3.795	2.025	-1.536	2.025	-29.53	2.025	-15.576
2.209	3.94	2.056	-1.175	2.056	-30.407	2.056	-15.471
2.24	4.549	2.086	-0.733	2.086	-31.057	2.086	-15.334
2.27	5.405	2.117	-0.222	2.117	-31.005	2.117	-15.133
2.301	6.342	2.148	0.331	2.148	-30.451	2.148	-14.845
2.332	7.278	2.178	0.891	2.178	-29.874	2.178	-14.459
2.362	8.182	2.209	1.424	2.209	-29.406	2.209	-13.973
2.393	9.053	2.24	1.897	2.24	-29.075	2.24	-13.395
2.424	9.905	2.27	2.282	2.27	-28.863	2.27	-12.746
2.454	10.759	2.301	2.557	2.301	-28.704	2.301	-12.051
2.485	11.626	2.332	2.708	2.332	-28.488	2.332	-11.347
2.516	12.499	2.362	2.725	2.362	-28.08	2.362	-10.676
2.546	13.354	2.393	2.608	2.393	-27.385	2.393	-10.081
2.577	14.148	2.424	2.363	2.424	-26.391	2.424	-9.607
2.608	14.832	2.454	2.002	2.454	-25.153	2.454	-9.297
2.638	15.356	2.485	1.54	2.485	-23.752	2.485	-9.185
2.669	15.68	2.516	0.999	2.516	-22.274	2.516	-9.299
2.7	15.777	2.546	0.401	2.546	-20.802	2.546	-9.657
2.73	15.641	2.577	-0.23	2.577	-19.412	2.577	-10.262
2.761	15.288	2.608	-0.869	2.608	-18.175	2.608	-11.109
2.792	14.752	2.638	-1.493	2.638	-17.151	2.638	-12.176
2.823	14.086	2.669	-2.08	2.669	-16.39	2.669	-13.429
2.853	13.356	2.7	-2.608	2.7	-15.927	2.7	-14.801
2.884	12.626	2.73	-3.058	2.73	-15.784	2.73	-14.946
2.915	11.954	2.761	-3.409	2.761	-15.967	2.761	-13.439
2.945	11.369	2.792	-3.646	2.792	-16.466	2.792	-11.899
2.976	10.873	2.823	-3.771	2.823	-17.257	2.823	-10.419
3.007	10.434	2.853	-3.815	2.853	-18.303	2.853	-9.055
3.037	10.001	2.884	-3.828	2.884	-19.556	2.884	-7.855
3.068	9.524	2.915	-3.847	2.915	-20.958	2.915	-6.856
3.099	8.96	2.945	-3.892	2.945	-22.448	2.945	-6.089
3.129	8.289	2.976	-3.97	2.976	-23.96	2.976	-5.568
3.16	7.514	3.007	-4.078	3.007	-25.433	3.007	-5.3
3.191	6.661	3.037	-4.209	3.037	-26.806	3.037	-5.279
3.221	5.781	3.068	-4.348	3.068	-28.025	3.068	-5.489
3.252	4.949	3.099	-4.434	3.099	-29.046	3.099	-5.903
3.283	4.281	3.129	-4.361	3.129	-29.832	3.129	-6.488
3.313	3.925	3.16	-4.211	3.16	-30.369	3.16	-7.208
3.344	3.946	3.191	-4.053	3.191	-30.688	3.191	-8.02
3.375	4.198	3.221	-3.91	3.221	-30.877	3.221	-8.883
3.405	4.49	3.252	-3.791	3.252	-31.028	3.252	-9.756
3.436	4.715	3.283	-3.706	3.283	-31.186	3.283	-10.603
3.467	4.835	3.313	-3.66	3.313	-31.333	3.313	-11.39
3.497	4.849	3.344	-3.656	3.344	-31.391	3.344	-12.092
3.528	4.776	3.375	-3.696	3.375	-31.303	3.375	-12.689
3.559	4.646	3.405	-3.779	3.405	-31.123	3.405	-13.17
3.59	4.492	3.436	-3.903	3.436	-30.937	3.436	-13.534
3.62	4.341	3.467	-4.062	3.467	-30.8	3.467	-13.793
3.651	4.207	3.497	-4.25	3.497	-30.741	3.497	-13.966
3.682	4.089	3.528	-4.453	3.528	-30.772	3.528	-14.078
3.712	3.981	3.559	-4.494	3.559	-30.885	3.559	-14.154
3.743	3.878	3.59	-4.278	3.59	-31.041	3.59	-14.212
3.774	3.787	3.62	-4.058	3.62	-31.147	3.62	-14.268
3.804	3.728	3.651	-3.85	3.651	-31.059	3.651	-14.332
3.835	3.73	3.682	-3.662	3.682	-30.744	3.682	-14.413
3.866	3.808	3.712	-3.5	3.712	-30.294	3.712	-14.516
3.896	3.951	3.743	-3.367	3.743	-29.792	3.743	-14.644
3.927	4.123	3.774	-3.266	3.774	-29.289	3.774	-14.79
3.958	4.28	3.804	-3.197	3.804	-28.821	3.804	-14.935
3.988	4.384	3.835	-3.158	3.835	-28.414	3.835	-15.039
4.019	4.405	3.866	-3.148	3.866	-28.084	3.866	-15.039
4.05	4.329	3.896	-3.161	3.896	-27.845	3.896	-14.912
4.08	4.156	3.927	-3.195	3.927	-27.7	3.927	-14.698
4.111	3.907	3.958	-3.243	3.958	-27.646	3.958	-14.449
4.142	3.621	3.988	-3.302	3.988	-27.675	3.988	-14.201
4.172	3.375	4.019	-3.364	4.019	-27.773	4.019	-13.978
4.203	3.269	4.05	-3.425	4.05	-27.923	4.05	-13.796
4.234	3.359	4.08	-3.478	4.08	-28.104	4.08	-13.671
4.264	3.585	4.111	-3.515	4.111	-28.295	4.111	-13.612
4.295	3.842	4.142	-3.534	4.142	-28.477	4.142	-13.626
4.326	4.052	4.172	-3.53	4.172	-28.637	4.172	-13.714
4.357	4.178	4.203	-3.508	4.203	-28.766	4.203	-13.877
4.387	4.207	4.234	-3.471	4.234	-28.865	4.234	-14.109
4.418	4.163	4.264	-3.429	4.264	-28.935	4.264	-14.403
4.449	4.104	4.295	-3.391	4.295	-28.981	4.295	-14.745
4.479	4.123	4.326	-3.364	4.326	-29.006	4.326	-15.112
4.51	4.318	4.357	-3.355	4.357	-29.007	4.357	-15.418
4.541	4.716	4.387	-3.366	4.387	-28.978	4.387	-15.283
4.571	5.271	4.418	-3.398	4.418	-28.908	4.418	-14.903
4.602	5.905	4.449	-3.445	4.449	-28.787	4.449	-14.507
4.633	6.548	4.479	-3.498	4.479	-28.612	4.479	-14.134
4.663	7.139	4.51	-3.544	4.51	-28.384	4.51	-13.799
4.694	7.632	4.541	-3.567	4.541	-28.112	4.541	-13.512
4.725	7.994	4.571	-3.554	4.571	-27.81	4.571	-13.282
4.755	8.202	4.602	-3.501	4.602	-27.494	4.602	-13.112
4.786	8.246	4.633	-3.415	4.633	-27.178	4.633	-13.003
4.817	8.127	4.663	-3.312	4.663	-26.876	4.663	-12.955
4.847	7.856	4.694	-3.208	4.694	-26.598	4.694	-12.964
4.878	7.457	4.725	-3.119	4.725	-26.35	4.725	-13.028
4.909	6.961	4.755	-3.056	4.755	-26.137	4.755	-13.14
4.939	6.41	4.786	-3.028	4.786	-25.962	4.786	-13.295
4.97	5.856	4.817	-3.04	4.817	-25.823	4.817	-13.487
5.001	5.363	4.847	-3.093	4.847	-25.72	4.847	-13.71
5.031	5.003	4.878	-3.188	4.878	-25.652	4.878	-13.957
5.062	4.835	4.909	-3.319	4.909	-25.619	4.909	-14.224
5.093	4.873	4.939	-3.481	4.939	-25.62	4.939	-14.504
5.124	5.067	4.97	-3.665	4.97	-25.657	4.97	-14.786
5.154	5.341	5.001	-3.862	5.001	-25.731	5.001	-15.058
5.185	5.629	5.031	-4.057	5.031	-25.845	5.031	-15.282
5.216	5.884	5.062	-4.232	5.062	-26.001	5.062	-15.356
5.246	6.075	5.093	-4.342	5.093	-26.201	5.093	-15.226
5.277	6.186	5.124	-4.329	5.124	-26.446	5.124	-15.021
5.308	6.208	5.154	-4.235	5.154	-26.735	5.154	-14.817
5.338	6.138	5.185	-4.13	5.185	-27.067	5.185	-14.636
5.369	5.979	5.216	-4.038	5.216	-27.441	5.216	-14.49
5.4	5.737	5.246	-3.966	5.246	-27.85	5.246	-14.385
5.43	5.421	5.277	-3.912	5.277	-28.292	5.277	-14.323
5.461	5.046	5.308	-3.872	5.308	-28.758	5.308	-14.305
5.492	4.627	5.338	-3.841	5.338	-29.239	5.338	-14.33
5.522	4.181	5.369	-3.812	5.369	-29.719	5.369	-14.392
5.553	3.725	5.4	-3.781	5.4	-30.172	5.4	-14.485
5.584	3.278	5.43	-3.748	5.43	-30.539	5.43	-14.6
5.614	2.855	5.461	-3.715	5.461	-30.72	5.461	-14.724
5.645	2.472	5.492	-3.686	5.492	-30.621	5.492	-14.841
5.676	2.17	5.522	-3.665	5.522	-30.288	5.522	-14.931
5.706	2.236	5.553	-3.658	5.553	-29.832	5.553	-14.98
5.737	2.468	5.584	-3.666	5.584	-29.33	5.584	-14.982
5.768	2.672	5.614	-3.691	5.614	-28.822	5.614	-14.945
5.798	2.842	5.645	-3.732	5.645	-28.335	5.645	-14.89
5.829	2.981	5.676	-3.783	5.676	-27.889	5.676	-14.833
5.86	3.094	5.706	-3.838	5.706	-27.499	5.706	-14.785
5.89	3.181	5.737	-3.886	5.737	-27.18	5.737	-14.748
5.921	3.241	5.768	-3.916	5.768	-26.943	5.768	-14.722
5.952	3.272	5.798	-3.918	5.798	-26.796	5.798	-14.697
5.983	3.27	5.829	-3.891	5.829	-26.746	5.829	-14.663
6.013	3.239	5.86	-3.839	5.86	-26.794	5.86	-14.608
6.044	3.187	5.89	-3.773	5.89	-26.939	5.89	-14.524
6.075	3.134	5.921	-3.704	5.921	-27.176	5.921	-14.409
6.105	3.114	5.952	-3.64	5.952	-27.496	5.952	-14.269
6.136	3.16	5.983	-3.59	5.983	-27.884	5.983	-14.115
6.167	3.29	6.013	-3.556	6.013	-28.325	6.013	-13.958
6.197	3.492	6.044	-3.543	6.044	-28.797	6.044	-13.809
6.228	3.737	6.075	-3.551	6.075	-29.276	6.075	-13.68
6.259	3.994	6.105	-3.579	6.105	-29.732	6.105	-13.578
6.289	4.235	6.136	-3.628	6.136	-30.13	6.136	-13.509
6.32	4.439	6.167	-3.694	6.167	-30.428	6.167	-13.478
6.351	4.591	6.197	-3.775	6.197	-30.589	6.197	-13.486
6.381	4.68	6.228	-3.868	6.228	-30.613	6.228	-13.532
6.412	4.704	6.259	-3.967	6.259	-30.543	6.259	-13.614
6.443	4.665	6.289	-4.069	6.289	-30.437	6.289	-13.728
6.473	4.571	6.32	-4.165	6.32	-30.34	6.32	-13.866
6.504	4.436	6.351	-4.247	6.351	-30.276	6.351	-14.023
6.535	4.278	6.381	-4.303	6.381	-30.254	6.381	-14.189
6.565	4.12	6.412	-4.32	6.412	-30.275	6.412	-14.358
6.596	3.983	6.443	-4.302	6.443	-30.334	6.443	-14.522
6.627	3.883	6.473	-4.264	6.473	-30.423	6.473	-14.674
6.657	3.828	6.504	-4.223	6.504	-30.53	6.504	-14.808
6.688	3.808	6.535	-4.188	6.535	-30.644	6.535	-14.921
6.719	3.807	6.565	-4.165	6.565	-30.754	6.565	-15.013
6.75	3.804	6.596	-4.156	6.596	-30.852	6.596	-15.085
6.78	3.78	6.627	-4.162	6.627	-30.933	6.627	-15.143
6.811	3.722	6.657	-4.182	6.657	-30.998	6.657	-15.191
6.842	3.622	6.688	-4.215	6.688	-31.05	6.688	-15.235
6.872	3.478	6.719	-4.257	6.719	-31.096	6.719	-15.279
6.903	3.294	6.75	-4.305	6.75	-31.141	6.75	-15.326
6.934	3.077	6.78	-4.353	6.78	-31.189	6.78	-15.375
6.964	2.84	6.811	-4.395	6.811	-31.24	6.811	-15.427
6.995	2.606	6.842	-4.42	6.842	-31.29	6.842	-15.476
7.026	2.426	6.872	-4.423	6.872	-31.329	6.872	-15.516
7.056	2.402	6.903	-4.408	6.903	-31.348	6.903	-15.532
7.087	2.548	6.934	-4.385	6.934	-31.335	6.934	-15.518
7.118	2.754	6.964	-4.362	6.964	-31.29	6.964	-15.48
7.148	2.961	6.995	-4.344	6.995	-31.216	6.995	-15.432
7.179	3.15	7.026	-4.331	7.026	-31.124	7.026	-15.385
7.21	3.312	7.056	-4.321	7.056	-31.024	7.056	-15.347
7.24	3.448	7.087	-4.308	7.087	-30.925	7.087	-15.321
7.271	3.558	7.118	-4.285	7.118	-30.835	7.118	-15.311
7.302	3.65	7.148	-4.247	7.148	-30.758	7.148	-15.319
7.332	3.73	7.179	-4.193	7.179	-30.697	7.179	-15.346
7.363	3.805	7.21	-4.123	7.21	-30.654	7.21	-15.389
7.394	3.883	7.24	-4.043	7.24	-30.63	7.24	-15.442
7.424	3.964	7.271	-3.957	7.271	-30.624	7.271	-15.49
7.455	4.05	7.302	-3.869	7.302	-30.635	7.302	-15.504
7.486	4.134	7.332	-3.786	7.332	-30.659	7.332	-15.462
7.517	4.209	7.363	-3.71	7.363	-30.695	7.363	-15.379
7.547	4.267	7.394	-3.646	7.394	-30.739	7.394	-15.281
7.578	4.299	7.424	-3.596	7.424	-30.788	7.424	-15.181
7.609	4.297	7.455	-3.562	7.455	-30.838	7.455	-15.09
7.639	4.257	7.486	-3.546	7.486	-30.889	7.486	-15.012
7.67	4.177	7.517	-3.549	7.517	-30.94	7.517	-14.953
7.701	4.059	7.547	-3.571	7.547	-30.988	7.547	-14.916
7.731	3.908	7.578	-3.61	7.578	-31.036	7.578	-14.901
7.762	3.731	7.609	-3.666	7.609	-31.082	7.609	-14.909
7.793	3.542	7.639	-3.735	7.639	-31.126	7.639	-14.937
7.823	3.353	7.67	-3.816	7.67	-31.164	7.67	-14.982
7.854	3.184	7.701	-3.905	7.701	-31.193	7.701	-15.042
7.885	3.051	7.731	-3.999	7.731	-31.206	7.731	-15.109
7.915	2.969	7.762	-4.093	7.762	-31.199	7.762	-15.179
7.946	2.939	7.793	-4.185	7.793	-31.169	7.793	-15.245
7.977	2.95	7.823	-4.268	7.823	-31.118	7.823	-15.3
8.007	2.982	7.854	-4.339	7.854	-31.051	7.854	-15.337
8.038	3.019	7.885	-4.391	7.885	-30.977	7.885	-15.352
8.069	3.049	7.915	-4.417	7.915	-30.903	7.915	-15.342
8.099	3.069	7.946	-4.421	7.946	-30.837	7.946	-15.312
8.13	3.08	7.977	-4.409	7.977	-30.785	7.977	-15.266
8.161	3.086	8.007	-4.393	8.007	-30.752	8.007	-15.208
8.191	3.092	8.038	-4.376	8.038	-30.741	8.038	-15.14
8.222	3.105	8.069	-4.361	8.069	-30.753	8.069	-15.066
8.253	3.125	8.099	-4.345	8.099	-30.788	8.099	-14.99
8.284	3.152	8.13	-4.327	8.13	-30.845	8.13	-14.915
8.314	3.182	8.161	-4.304	8.161	-30.919	8.161	-14.845
8.345	3.209	8.191	-4.277	8.191	-31.009	8.191	-14.785
8.376	3.228	8.222	-4.244	8.222	-31.111	8.222	-14.74
8.406	3.234	8.253	-4.209	8.253	-31.22	8.253	-14.711
8.437	3.223	8.284	-4.173	8.284	-31.332	8.284	-14.703
8.468	3.196	8.314	-4.14	8.314	-31.445	8.314	-14.717
8.498	3.152	8.345	-4.111	8.345	-31.553	8.345	-14.752
8.529	3.094	8.376	-4.089	8.376	-31.65	8.376	-14.809
8.56	3.027	8.406	-4.075	8.406	-31.726	8.406	-14.884
8.59	2.954	8.437	-4.071	8.437	-31.763	8.437	-14.973
8.621	2.882	8.468	-4.075	8.468	-31.749	8.468	-15.072
8.652	2.816	8.498	-4.088	8.498	-31.695	8.498	-15.172
8.682	2.761	8.529	-4.107	8.529	-31.621	8.529	-15.264
8.713	2.718	8.56	-4.129	8.56	-31.54	8.56	-15.333
8.744	2.685	8.59	-4.151	8.59	-31.456	8.59	-15.368
8.774	2.66	8.621	-4.168	8.621	-31.37	8.621	-15.364
8.805	2.635	8.652	-4.175	8.652	-31.282	8.652	-15.335
8.836	2.604	8.682	-4.171	8.682	-31.19	8.682	-15.299
8.866	2.563	8.713	-4.156	8.713	-31.094	8.713	-15.269
8.897	2.506	8.744	-4.132	8.744	-30.993	8.744	-15.254
8.928	2.432	8.774	-4.104	8.774	-30.889	8.774	-15.256
8.958	2.342	8.805	-4.075	8.805	-30.786	8.805	-15.278
8.989	2.243	8.836	-4.051	8.836	-30.689	8.836	-15.317
9.02	2.163	8.866	-4.034	8.866	-30.605	8.866	-15.373
9.05	2.184	8.897	-4.027	8.897	-30.539	8.897	-15.442
9.081	2.303	8.928	-4.03	8.928	-30.498	8.928	-15.519
9.112	2.456	8.958	-4.046	8.958	-30.488	8.958	-15.594
9.143	2.618	8.989	-4.073	8.989	-30.512	8.989	-15.626
9.173	2.781	9.02	-4.112	9.02	-30.572	9.02	-15.573
9.204	2.937	9.05	-4.162	9.05	-30.669	9.05	-15.498
9.235	3.081	9.081	-4.222	9.081	-30.799	9.081	-15.424
9.265	3.208	9.112	-4.289	9.112	-30.959	9.112	-15.36
9.296	3.315	9.143	-4.362	9.143	-31.141	9.143	-15.306
9.327	3.396	9.173	-4.433	9.173	-31.337	9.173	-15.265
9.357	3.449	9.204	-4.48	9.204	-31.533	9.204	-15.237
9.388	3.472	9.235	-4.462	9.235	-31.705	9.235	-15.22
9.419	3.463	9.265	-4.39	9.265	-31.788	9.265	-15.215
9.449	3.422	9.296	-4.3	9.296	-31.722	9.296	-15.218
9.48	3.348	9.327	-4.205	9.327	-31.602	9.327	-15.229
9.511	3.245	9.357	-4.11	9.357	-31.49	9.357	-15.246
9.541	3.116	9.388	-4.02	9.388	-31.404	9.388	-15.265
9.572	2.968	9.419	-3.937	9.419	-31.35	9.419	-15.284
9.603	2.812	9.449	-3.864	9.449	-31.329	9.449	-15.298
9.633	2.667	9.48	-3.803	9.48	-31.336	9.48	-15.301
9.664	2.567	9.511	-3.757	9.511	-31.367	9.511	-15.288
9.695	2.548	9.541	-3.726	9.541	-31.411	9.541	-15.253
9.725	2.619	9.572	-3.712	9.572	-31.459	9.572	-15.194
9.756	2.746	9.603	-3.716	9.603	-31.498	9.603	-15.114
9.787	2.89	9.633	-3.737	9.633	-31.52	9.633	-15.017
9.817	3.028	9.664	-3.775	9.664	-31.521	9.664	-14.909
9.848	3.144	9.695	-3.827	9.695	-31.506	9.695	-14.795
9.879	3.23	9.725	-3.892	9.725	-31.487	9.725	-14.681
9.91	3.282	9.756	-3.967	9.756	-31.474	9.756	-14.572
9.94	3.299	9.787	-4.048	9.787	-31.474	9.787	-14.474
9.971	3.283	9.817	-4.129	9.817	-31.491	9.817	-14.392
		9.848	-4.204	9.848	-31.527	9.848	-14.33
		9.879	-4.264	9.879	-31.581	9.879	-14.29
		9.91	-4.299	9.91	-31.652	9.91	-14.275
		9.94	-4.303	9.94	-31.735	9.94	-14.287
		9.971	-4.279	9.971	-31.825	9.971	-14.324

## Sheet: Figure 2d
	difference		observe		caclulated		reflection
d	intensity	d	intensity	d	intensity	d	intensity
0.15702	-0.07269	0.15702	0.00743	0.15702	0.000117184	2.8844	50
0.15718	-0.07317	0.15718	0.00695	0.15718	0.000117224	2.45983	50
0.15734	-0.07363	0.15734	0.00649	0.15734	0.000117264	2.35511	50
0.15749	-0.07412	0.15749	0.006	0.15749	0.000117304	2.03958	50
0.15765	-0.074	0.15765	0.00611	0.15765	0.000117344	1.87165	50
0.15781	-0.07394	0.15781	0.00618	0.15781	0.000117385	1.66531	50
0.15797	-0.07435	0.15797	0.00577	0.15797	0.000117425	1.57007	50
0.15813	-0.07474	0.15813	0.00538	0.15813	0.000117465	1.57007	50
0.15829	-0.07528	0.15829	0.00483	0.15829	0.000117506	1.4422	50
0.15845	-0.0769	0.15845	0.00321	0.15845	0.000117546	1.37901	50
0.15861	-0.07735	0.15861	0.00277	0.15861	0.000117587	1.37901	50
0.15877	-0.07769	0.15877	0.00243	0.15877	0.000117628	1.35972	50
0.15894	-0.07801	0.15894	0.0021	0.15894	0.000117668	1.28994	50
0.1591	-0.07865	0.1591	0.00147	0.1591	0.000117709	1.28994	50
0.15926	-0.07726	0.15926	0.00286	0.15926	0.00011775	1.24413	50
0.15942	-0.07755	0.15942	0.00257	0.15942	0.000117791	1.22991	50
0.15958	-0.07783	0.15958	0.00229	0.15958	0.000117832	1.17755	50
0.15974	-0.0781	0.15974	0.00202	0.15974	0.000117873	1.14239	50
0.1599	-0.07877	0.1599	0.00135	0.1599	0.000117914	1.14239	50
0.16006	-0.07901	0.16006	0.00111	0.16006	0.000117955	1.0902	50
0.16023	-0.07925	0.16023	0.000872505	0.16023	0.000117997	1.0902	50
0.16039	-0.07947	0.16039	0.000643812	0.16039	0.000118038	1.06212	50
0.16055	-0.07969	0.16055	0.000425012	0.16055	0.00011808	1.06212	50
0.16071	-0.0803	0.16071	-0.000184635	0.16071	0.000118121	1.06212	50
0.16088	-0.08016	0.16088	-4.09704e-05	0.16088	0.000118163	1.01979	50
0.16104	-0.08035	0.16104	-0.000231628	0.16104	0.000118204	0.9967	50
0.1612	-0.08053	0.1612	-0.000413265	0.1612	0.000118246	0.98934	50
0.16137	-0.08072	0.16137	-0.000599878	0.16137	0.000118288	0.96147	50
0.16153	-0.08085	0.16153	-0.000729318	0.16153	0.00011833	0.96147	50
0.16169	-0.08027	0.16169	-0.000155047	0.16169	0.000118371	0.94204	50
0.16186	-0.08042	0.16186	-0.000302926	0.16186	0.000118413	0.94204	50
0.16202	-0.08056	0.16202	-0.000442952	0.16202	0.000118456	0.94204	50
0.16218	-0.08094	0.16218	-0.000824108	0.16218	0.000118498	0.93582	50
0.16235	-0.08159	0.16235	-0.00147	0.16235	0.00011854	0.91213	50
0.16251	-0.08167	0.16251	-0.00155	0.16251	0.000118582	0.91213	50
0.16268	-0.08178	0.16268	-0.00166	0.16268	0.000118625	0.89549	50
0.16284	-0.08188	0.16284	-0.00176	0.16284	0.000118667	0.89549	50
0.16301	-0.08247	0.16301	-0.00235	0.16301	0.000118709	0.89549	50
0.16317	-0.08291	0.16317	-0.00279	0.16317	0.000118752	0.89015	50
0.16334	-0.08299	0.16334	-0.00287	0.16334	0.000118795	0.89015	50
0.1635	-0.08307	0.1635	-0.00295	0.1635	0.000118837	0.86968	50
0.16367	-0.08314	0.16367	-0.00302	0.16367	0.00011888	0.85522	50
0.16383	-0.08363	0.16383	-0.00351	0.16383	0.000118923	0.85522	50
0.164	-0.08309	0.164	-0.00297	0.164	0.000118966	0.83266	50
0.16416	-0.08314	0.16416	-0.00303	0.16416	0.000119009	0.81994	50
0.16433	-0.08319	0.16433	-0.00307	0.16433	0.000119052	0.81994	50
0.1645	-0.08341	0.1645	-0.00329	0.1645	0.000119095	0.81994	50
0.16466	-0.08386	0.16466	-0.00374	0.16466	0.000119138	0.79999	50
0.16483	-0.08372	0.16483	-0.0036	0.16483	0.000119182	0.79999	50
0.165	-0.08375	0.165	-0.00363	0.165	0.000119225	0.79999	50
0.16516	-0.08377	0.16516	-0.00365	0.16516	0.000119269	0.79999	50
0.16533	-0.08427	0.16533	-0.00415	0.16533	0.000119312	0.78869	50
0.1655	-0.08268	0.1655	-0.00256	0.1655	0.000119356	0.78869	50
0.16566	-0.08256	0.16566	-0.00244	0.16566	0.000119399	0.78869	50
0.16583	-0.08257	0.16583	-0.00245	0.16583	0.000119443	0.78504	50
0.166	-0.08257	0.166	-0.00245	0.166	0.000119487	0.78504	50
0.16617	-0.08343	0.16617	-0.00331	0.16617	0.000119531	0.76077	50
0.16634	-0.08366	0.16634	-0.00354	0.16634	0.000119575	0.76077	50
0.1665	-0.08365	0.1665	-0.00353	0.1665	0.000119619	0.75748	50
0.16667	-0.08363	0.16667	-0.00351	0.16667	0.000119663	0.75748	50
0.16684	-0.08389	0.16684	-0.00377	0.16684	0.000119707	0.74475	50
0.16701	-0.084	0.16701	-0.00388	0.16701	0.000119752	0.74475	50
0.16718	-0.08374	0.16718	-0.00362	0.16718	0.000119796	0.73561	50
0.16735	-0.08371	0.16735	-0.00359	0.16735	0.00011984	0.73561	50
0.16752	-0.08368	0.16752	-0.00356	0.16752	0.000119885	0.7211	50
0.16769	-0.0842	0.16769	-0.00408	0.16769	0.000119929	0.7128	50
0.16786	-0.08225	0.16786	-0.00213	0.16786	0.000119974	0.7128	50
0.16803	-0.08221	0.16803	-0.00209	0.16803	0.000120019	0.7128	50
0.1682	-0.08218	0.1682	-0.00206	0.1682	0.000120064	0.7128	50
0.16837	-0.08228	0.16837	-0.00216	0.16837	0.000120109	0.7128	50
0.16854	-0.08267	0.16854	-0.00255	0.16854	0.000120154	0.71009	50
0.16871	-0.08227	0.16871	-0.00215	0.16871	0.000120199	0.71009	50
0.16888	-0.08223	0.16888	-0.00211	0.16888	0.000120244	0.69957	50
0.16905	-0.08218	0.16905	-0.00206	0.16905	0.000120289	0.69957	50
0.16922	-0.08266	0.16922	-0.00254	0.16922	0.000120334	0.69957	50
0.16939	-0.08135	0.16939	-0.00123	0.16939	0.00012038	0.69198	50
0.16956	-0.08105	0.16956	-0.000929106	0.16956	0.000120425	0.69198	50
0.16973	-0.08099	0.16973	-0.000874489	0.16973	0.000120471	0.69198	50
0.16991	-0.08103	0.16991	-0.000904729	0.16991	0.000120516	0.6895	50
0.17008	-0.08164	0.17008	-0.00152	0.17008	0.000120562	0.6895	50
0.17025	-0.08136	0.17025	-0.00124	0.17025	0.000120608	0.67986	50
0.17042	-0.0813	0.17042	-0.00118	0.17042	0.000120654	0.67986	50
0.17059	-0.08124	0.17059	-0.00112	0.17059	0.0001207	0.67289	50
0.17077	-0.08169	0.17077	-0.00157	0.17077	0.000120746	0.67289	50
0.17094	-0.08116	0.17094	-0.00104	0.17094	0.000120792	0.67289	50
0.17111	-0.08088	0.17111	-0.000754393	0.17111	0.000120838	0.66173	50
0.17128	-0.08081	0.17128	-0.000690311	0.17128	0.000120884	0.66173	50
0.17146	-0.08085	0.17146	-0.000724808	0.17146	0.000120931	0.66173	50
0.17163	-0.08151	0.17163	-0.00139	0.17163	0.000120977	0.65529	50
0.17181	-0.08136	0.17181	-0.00124	0.17181	0.000121023	0.65529	50
0.17198	-0.08129	0.17198	-0.00117	0.17198	0.00012107	0.65529	50
0.17215	-0.08123	0.17215	-0.0011	0.17215	0.000121117	0.65529	50
0.17233	-0.08172	0.17233	-0.0016	0.17233	0.000121164	0.64497	50
0.1725	-0.081	0.1725	-0.000878878	0.1725	0.00012121	0.64497	50
0.17268	-0.08067	0.17268	-0.000548378	0.17268	0.000121257	0.63901	50
0.17285	-0.0806	0.17285	-0.000480974	0.17285	0.000121304	0.63706	50
0.17302	-0.08071	0.17302	-0.000592501	0.17302	0.000121351	0.63706	50
0.1732	-0.08145	0.1732	-0.00133	0.1732	0.000121399	0.63706	50
0.17337	-0.08167	0.17337	-0.00154	0.17337	0.000121446	0.62943	50
0.17355	-0.0816	0.17355	-0.00148	0.17355	0.000121493	0.62943	50
0.17373	-0.08153	0.17373	-0.00141	0.17373	0.000121541	0.62388	50
0.1739	-0.08212	0.1739	-0.002	0.1739	0.000121588	0.62388	50
0.17408	-0.08117	0.17408	-0.00105	0.17408	0.000121636	0.62388	50
0.17425	-0.08093	0.17425	-0.000812868	0.17425	0.000121683	0.62388	50
0.17443	-0.08087	0.17443	-0.000746968	0.17443	0.000121731	0.62388	50
0.17461	-0.08112	0.17461	-0.000999387	0.17461	0.000121779	0.62207	50
0.17478	-0.08156	0.17478	-0.00144	0.17478	0.000121827	0.61496	50
0.17496	-0.08149	0.17496	-0.00137	0.17496	0.000121875	0.60978	50
0.17514	-0.08142	0.17514	-0.0013	0.17514	0.000121923	0.60978	50
0.17531	-0.08136	0.17531	-0.00124	0.17531	0.000121971	0.60978	50
0.17549	-0.08209	0.17549	-0.00197	0.17549	0.00012202	0.60978	50
0.17567	-0.08062	0.17567	-0.000494328	0.17567	0.000122068	0.60978	50
0.17585	-0.08056	0.17585	-0.000432941	0.17585	0.000122116	0.60809	50
0.17602	-0.08049	0.17602	-0.000372248	0.17602	0.000122165	0.60809	50
0.1762	-0.08096	0.1762	-0.000841636	0.1762	0.000122214	0.60144	50
0.17638	-0.08074	0.17638	-0.00061396	0.17638	0.000122262	0.60144	50
0.17656	-0.0804	0.17656	-0.000277104	0.17656	0.000122311	0.5966	50
0.17674	-0.08034	0.17674	-0.000219849	0.17674	0.00012236	0.5966	50
0.17691	-0.08052	0.17691	-0.000402365	0.17691	0.000122409	0.58878	50
0.17709	-0.08063	0.17709	-0.000511166	0.17709	0.000122458	0.58423	50
0.17727	-0.07935	0.17727	0.000772378	0.17727	0.000122507	0.58423	50
0.17745	-0.0793	0.17745	0.000825853	0.17745	0.000122556	0.58423	50
0.17763	-0.07924	0.17763	0.000878357	0.17763	0.000122606	0.58423	50
0.17781	-0.07999	0.17781	0.000135944	0.17781	0.000122655	0.58274	50
0.17799	-0.07916	0.17799	0.000960154	0.17799	0.000122705	0.58274	50
0.17817	-0.07903	0.17817	0.0011	0.17817	0.000122754	0.57688	50
0.17835	-0.07898	0.17835	0.00114	0.17835	0.000122804	0.57688	50
0.17853	-0.07947	0.17853	0.000651092	0.17853	0.000122854	0.57688	50
0.17871	-0.07936	0.17871	0.000764149	0.17871	0.000122904	0.57688	50
0.17889	-0.07905	0.17889	0.00108	0.17889	0.000122954	0.57688	50
0.17907	-0.079	0.17907	0.00112	0.17907	0.000123004	0.5726	50
0.17925	-0.07926	0.17925	0.000864283	0.17925	0.000123054	0.5726	50
0.17943	-0.07931	0.17943	0.000814848	0.17943	0.000123104	0.5726	50
0.17962	-0.07799	0.17962	0.00214	0.17962	0.000123154	0.5726	50
0.1798	-0.07795	0.1798	0.00217	0.1798	0.000123205	0.5712	50
0.17998	-0.07799	0.17998	0.00214	0.17998	0.000123255	0.5712	50
0.18016	-0.0787	0.18016	0.00142	0.18016	0.000123306	0.56568	50
0.18034	-0.0789	0.18034	0.00122	0.18034	0.000123356	0.56568	50
0.18053	-0.07888	0.18053	0.00124	0.18053	0.000123407	0.56164	50
0.18071	-0.07885	0.18071	0.00128	0.18071	0.000123458	0.56164	50
0.18089	-0.0795	0.18089	0.000625428	0.18089	0.000123509	0.56164	50
0.18107	-0.07959	0.18107	0.000538039	0.18107	0.00012356	0.56032	50
0.18126	-0.07955	0.18126	0.000574254	0.18126	0.000123611	0.56032	50
0.18144	-0.07952	0.18144	0.000600802	0.18144	0.000123663	0.5551	50
0.18162	-0.07999	0.18162	0.000138409	0.18162	0.000123714	0.5551	50
0.18181	-0.07956	0.18181	0.000563802	0.18181	0.000123765	0.5551	50
0.18199	-0.07852	0.18199	0.0016	0.18199	0.000123817	0.5551	50
0.18217	-0.0785	0.18217	0.00162	0.18217	0.000123869	0.55129	50
0.18236	-0.07879	0.18236	0.00133	0.18236	0.00012392	0.55129	50
0.18254	-0.07912	0.18254	0.000999498	0.18254	0.000123972	0.55129	50
0.18273	-0.07838	0.18273	0.00175	0.18273	0.000124024	0.55129	50
0.18291	-0.07836	0.18291	0.00176	0.18291	0.000124076	0.5451	50
0.1831	-0.0785	0.1831	0.00163	0.1831	0.000124128	0.5451	50
0.18328	-0.07914	0.18328	0.000979231	0.18328	0.00012418	0.54149	50
0.18347	-0.07863	0.18347	0.00149	0.18347	0.000124233	0.54149	50
0.18365	-0.0786	0.18365	0.00153	0.18365	0.000124285	0.54149	50
0.18384	-0.07859	0.18384	0.00154	0.18384	0.000124337	0.54149	50
0.18402	-0.07938	0.18402	0.000743798	0.18402	0.00012439	0.54149	50
0.18421	-0.07728	0.18421	0.00284	0.18421	0.000124443	0.5403	50
0.1844	-0.07656	0.1844	0.00357	0.1844	0.000124495	0.5403	50
0.18458	-0.07655	0.18458	0.00357	0.18458	0.000124548	0.53562	50
0.18477	-0.07722	0.18477	0.0029	0.18477	0.000124601	0.53562	50
0.18496	-0.07694	0.18496	0.00319	0.18496	0.000124654	0.53219	50
0.18514	-0.07661	0.18514	0.00352	0.18514	0.000124708	0.53219	50
0.18533	-0.07661	0.18533	0.00352	0.18533	0.000124761	0.53106	50
0.18552	-0.07716	0.18552	0.00296	0.18552	0.000124814	0.53106	50
0.1857	-0.07694	0.1857	0.00319	0.1857	0.000124868	0.53106	50
0.18589	-0.07617	0.18589	0.00396	0.18589	0.000124921	0.52336	50
0.18608	-0.07618	0.18608	0.00395	0.18608	0.000124975	0.52336	50
0.18627	-0.07663	0.18627	0.0035	0.18627	0.000125029	0.52336	50
0.18646	-0.07689	0.18646	0.00323	0.18646	0.000125083	0.52336	50
0.18664	-0.07656	0.18664	0.00356	0.18664	0.000125137	0.52336	50
0.18683	-0.07657	0.18683	0.00355	0.18683	0.000125191	0.52228	50
0.18702	-0.07694	0.18702	0.00319	0.18702	0.000125245	0.52228	50
0.18721	-0.07737	0.18721	0.00275	0.18721	0.000125299	0.51805	50
0.1874	-0.07713	0.1874	0.00299	0.1874	0.000125353	0.51805	50
0.18759	-0.07715	0.18759	0.00297	0.18759	0.000125408	0.51805	50
0.18778	-0.07744	0.18778	0.00268	0.18778	0.000125462	0.51805	50
0.18797	-0.07799	0.18797	0.00214	0.18797	0.000125517	0.51495	50
0.18816	-0.07715	0.18816	0.00297	0.18816	0.000125572	0.51495	50
0.18835	-0.07715	0.18835	0.00298	0.18835	0.000125627	0.51495	50
0.18854	-0.07738	0.18854	0.00274	0.18854	0.000125682	0.51495	50
0.18873	-0.078	0.18873	0.00213	0.18873	0.000125737	0.51495	50
0.18892	-0.07798	0.18892	0.00214	0.18892	0.000125792	0.51495	50
0.18911	-0.078	0.18911	0.00212	0.18911	0.000125847	0.51495	50
0.1893	-0.07819	0.1893	0.00194	0.1893	0.000125903	0.5099	50
0.18949	-0.07885	0.18949	0.00127	0.18949	0.000125958	0.50693	50
0.18968	-0.07809	0.18968	0.00203	0.18968	0.000126014	0.50693	50
0.18988	-0.0779	0.18988	0.00222	0.18988	0.00012607	0.50693	50
0.19007	-0.07806	0.19007	0.00207	0.19007	0.000126125	0.50693	50
0.19026	-0.07876	0.19026	0.00137	0.19026	0.000126181	0.50596	50
0.19045	-0.07853	0.19045	0.0016	0.19045	0.000126237	0.50596	50
0.19064	-0.07846	0.19064	0.00167	0.19064	0.000126294	0.50211	50
0.19084	-0.07859	0.19084	0.00154	0.19084	0.00012635	0.50211	50
0.19103	-0.07931	0.19103	0.000812084	0.19103	0.000126406	0.50211	50
0.19122	-0.07836	0.19122	0.00177	0.19122	0.000126463	0.50211	50
0.19142	-0.07788	0.19142	0.00225	0.19142	0.000126519	0.49928	50
0.19161	-0.078	0.19161	0.00212	0.19161	0.000126576	0.49928	50
0.1918	-0.07875	0.1918	0.00138	0.1918	0.000126633	0.49835	50
0.192	-0.07818	0.192	0.00195	0.192	0.00012669	0.49467	50
0.19219	-0.07785	0.19219	0.00228	0.19219	0.000126747	0.49467	50
0.19238	-0.07798	0.19238	0.00215	0.19238	0.000126804	0.49467	50
0.19258	-0.07873	0.19258	0.0014	0.19258	0.000126861	0.49197	50
0.19277	-0.07795	0.19277	0.00218	0.19277	0.000126918	0.49197	50
0.19297	-0.07744	0.19297	0.00268	0.19297	0.000126976	0.49197	50
0.19316	-0.07759	0.19316	0.00254	0.19316	0.000127033	0.49197	50
0.19336	-0.07833	0.19336	0.0018	0.19336	0.000127091	0.49197	50
0.19355	-0.07732	0.19355	0.00281	0.19355	0.000127149	0.49107	50
0.19375	-0.07665	0.19375	0.00348	0.19375	0.000127206	0.49107	50
0.19394	-0.07683	0.19394	0.0033	0.19394	0.000127264	0.49107	50
0.19414	-0.07754	0.19414	0.00259	0.19414	0.000127323	0.49107	50
0.19434	-0.0776	0.19434	0.00252	0.19434	0.000127381	0.48755	50
0.19453	-0.07767	0.19453	0.00246	0.19453	0.000127439	0.48755	50
0.19473	-0.07788	0.19473	0.00225	0.19473	0.000127498	0.48496	50
0.19493	-0.07855	0.19493	0.00158	0.19493	0.000127556	0.48496	50
0.19512	-0.07807	0.19512	0.00206	0.19512	0.000127615	0.48496	50
0.19532	-0.07782	0.19532	0.00231	0.19532	0.000127674	0.48073	50
0.19552	-0.07808	0.19552	0.00205	0.19552	0.000127732	0.48073	50
0.19571	-0.0787	0.19571	0.00143	0.19571	0.000127791	0.47825	50
0.19591	-0.07788	0.19591	0.00224	0.19591	0.000127851	0.47825	50
0.19611	-0.07752	0.19611	0.0026	0.19611	0.00012791	0.47825	50
0.19631	-0.07785	0.19631	0.00228	0.19631	0.000127969	0.47825	50
0.19651	-0.07841	0.19651	0.00172	0.19651	0.000128029	0.47743	50
0.1967	-0.07796	0.1967	0.00216	0.1967	0.000128088	0.47419	50
0.1969	-0.07784	0.1969	0.00229	0.1969	0.000128148	0.47419	50
0.1971	-0.07825	0.1971	0.00188	0.1971	0.000128208	0.47419	50
0.1973	-0.07873	0.1973	0.00139	0.1973	0.000128268	0.47419	50
0.1975	-0.07901	0.1975	0.00112	0.1975	0.000128328	0.47419	50
0.1977	-0.07912	0.1977	0.00101	0.1977	0.000128388	0.47419	50
0.1979	-0.07961	0.1979	0.000521584	0.1979	0.000128448	0.47181	50
0.1981	-0.08001	0.1981	0.000117309	0.1981	0.000128508	0.47181	50
0.1983	-0.0792	0.1983	0.000924808	0.1983	0.000128569	0.47181	50
0.1985	-0.07917	0.1985	0.000961546	0.1985	0.00012863	0.47181	50
0.1987	-0.07975	0.1987	0.000374006	0.1987	0.00012869	0.47181	50
0.1989	-0.08006	0.1989	6.5267e-05	0.1989	0.000128751	0.47181	50
0.1991	-0.07866	0.1991	0.00146	0.1991	0.000128812	0.47181	50
0.1993	-0.07873	0.1993	0.0014	0.1993	0.000128873	0.47181	50
0.1995	-0.07943	0.1995	0.00070102	0.1995	0.000128934	0.47102	50
0.1997	-0.07959	0.1997	0.000540993	0.1997	0.000128996	0.47102	50
0.19991	-0.07933	0.19991	0.000797483	0.19991	0.000129057	0.47102	50
0.20011	-0.0794	0.20011	0.000731902	0.20011	0.000129119	0.46791	50
0.20031	-0.08021	0.20031	-8.22164e-05	0.20031	0.000129181	0.46562	50
0.20051	-0.07998	0.20051	0.00015333	0.20051	0.000129242	0.46562	50
0.20071	-0.0791	0.20071	0.00102	0.20071	0.000129304	0.46562	50
0.20092	-0.07928	0.20092	0.000848204	0.20092	0.000129366	0.46486	50
0.20112	-0.08	0.20112	0.00012726	0.20112	0.000129429	0.46486	50
0.20132	-0.0797	0.20132	0.000427379	0.20132	0.000129491	0.46486	50
0.20153	-0.07923	0.20153	0.00090052	0.20153	0.000129553	0.46486	50
0.20173	-0.07955	0.20173	0.000583415	0.20173	0.000129616	0.46187	50
0.20193	-0.08012	0.20193	6.35658e-06	0.20193	0.000129679	0.46187	50
0.20214	-0.08038	0.20214	-0.000251572	0.20214	0.000129741	0.45967	50
0.20234	-0.08059	0.20234	-0.000463293	0.20234	0.000129804	0.45967	50
0.20255	-0.08106	0.20255	-0.000926553	0.20255	0.000129867	0.45967	50
0.20275	-0.08148	0.20275	-0.00135	0.20275	0.000129931	0.45967	50
0.20296	-0.08083	0.20296	-0.000699292	0.20296	0.000129994	0.45967	50
0.20316	-0.08065	0.20316	-0.000524118	0.20316	0.000130057	0.45967	50
0.20337	-0.08128	0.20337	-0.00115	0.20337	0.000130121	0.45606	50
0.20357	-0.08154	0.20357	-0.00141	0.20357	0.000130185	0.45606	50
0.20378	-0.08019	0.20378	-5.90098e-05	0.20378	0.000130248	0.45394	50
0.20398	-0.08017	0.20398	-3.60198e-05	0.20398	0.000130312	0.45394	50
0.20419	-0.08096	0.20419	-0.000830651	0.20419	0.000130376	0.45394	50
0.20439	-0.08093	0.20439	-0.00079946	0.20439	0.000130441	0.45394	50
0.2046	-0.0803	0.2046	-0.000166662	0.2046	0.000130505	0.45324	50
0.20481	-0.08052	0.20481	-0.000390854	0.20481	0.000130569	0.45324	50
0.20501	-0.08118	0.20501	-0.00105	0.20501	0.000130634	0.45324	50
0.20522	-0.08091	0.20522	-0.000778798	0.20522	0.000130699	0.45324	50
0.20543	-0.0804	0.20543	-0.00026576	0.20543	0.000130764	0.45047	50
0.20563	-0.08081	0.20563	-0.000681425	0.20563	0.000130828	0.45047	50
0.20584	-0.08128	0.20584	-0.00115	0.20584	0.000130894	0.45047	50
0.20605	-0.08025	0.20605	-0.000122301	0.20605	0.000130959	0.44842	50
0.20626	-0.07961	0.20626	0.000520327	0.20626	0.000131024	0.44842	50
0.20647	-0.08023	0.20647	-0.000101861	0.20647	0.00013109	0.44842	50
0.20667	-0.0805	0.20667	-0.000366904	0.20667	0.000131155	0.44775	50
0.20688	-0.07999	0.20688	0.000138835	0.20688	0.000131221	0.44775	50
0.20709	-0.07997	0.20709	0.00015711	0.20709	0.000131287	0.44775	50
0.2073	-0.08079	0.2073	-0.000660303	0.2073	0.000131353	0.44507	50
0.20751	-0.08091	0.20751	-0.000775537	0.20751	0.000131419	0.44507	50
0.20772	-0.08135	0.20772	-0.00122	0.20772	0.000131485	0.4431	50
0.20793	-0.08165	0.20793	-0.00152	0.20793	0.000131552	0.4431	50
0.20814	-0.08223	0.20814	-0.0021	0.20814	0.000131618	0.4431	50
0.20835	-0.08145	0.20835	-0.00132	0.20835	0.000131685	0.4431	50
0.20856	-0.08023	0.20856	-0.00010264	0.20856	0.000131752	0.4431	50
0.20877	-0.08077	0.20877	-0.000638899	0.20877	0.000131819	0.4431	50
0.20898	-0.08111	0.20898	-0.000982484	0.20898	0.000131886	0.43987	50
0.20919	-0.08106	0.20919	-0.000927179	0.20919	0.000131953	0.43987	50
0.2094	-0.08107	0.2094	-0.00093531	0.2094	0.000132021	0.43987	50
0.20961	-0.08184	0.20961	-0.00171	0.20961	0.000132088	0.43987	50
0.20983	-0.08193	0.20983	-0.0018	0.20983	0.000132156	0.43987	50
0.21004	-0.08068	0.21004	-0.000544029	0.21004	0.000132224	0.43796	50
0.21025	-0.08095	0.21025	-0.000816305	0.21025	0.000132292	0.43796	50
0.21046	-0.08154	0.21046	-0.00141	0.21046	0.00013236	0.43796	50
0.21067	-0.08143	0.21067	-0.0013	0.21067	0.000132428	0.43796	50
0.21089	-0.08113	0.21089	-0.001	0.21089	0.000132496	0.43796	50
0.2111	-0.08168	0.2111	-0.00154	0.2111	0.000132565	0.43484	50
0.21131	-0.082	0.21131	-0.00187	0.21131	0.000132633	0.433	50
0.21153	-0.08209	0.21153	-0.00196	0.21153	0.000132702	0.433	50
0.21174	-0.08217	0.21174	-0.00204	0.21174	0.000132771	0.433	50
0.21195	-0.08297	0.21195	-0.00284	0.21195	0.00013284	0.433	50
0.21217	-0.08303	0.21217	-0.00289	0.21217	0.000132909	0.43239	50
0.21238	-0.08087	0.21238	-0.000733985	0.21238	0.000132979	0.43239	50
0.2126	-0.0812	0.2126	-0.00106	0.2126	0.000133048	0.43239	50
0.21281	-0.08171	0.21281	-0.00158	0.21281	0.000133118	0.43239	50
0.21302	-0.08161	0.21302	-0.00148	0.21302	0.000133188	0.43239	50
0.21324	-0.08138	0.21324	-0.00125	0.21324	0.000133257	0.42998	50
0.21345	-0.08201	0.21345	-0.00188	0.21345	0.000133328	0.42998	50
0.21367	-0.08223	0.21367	-0.0021	0.21367	0.000133398	0.42998	50
0.21389	-0.08161	0.21389	-0.00148	0.21389	0.000133468	0.42998	50
0.2141	-0.08155	0.2141	-0.00141	0.2141	0.000133539	0.42998	50
0.21432	-0.08222	0.21432	-0.00209	0.21432	0.000133609	0.42998	50
0.21453	-0.08196	0.21453	-0.00183	0.21453	0.00013368	0.4282	50
0.21475	-0.07965	0.21475	0.00048272	0.21475	0.000133751	0.4282	50
0.21497	-0.08015	0.21497	-1.54244e-05	0.21497	0.000133822	0.4282	50
0.21518	-0.08051	0.21518	-0.000371283	0.21518	0.000133893	0.4282	50
0.2154	-0.07999	0.2154	0.000146509	0.2154	0.000133965	0.4282	50
0.21562	-0.07951	0.21562	0.000619774	0.21562	0.000134036	0.42761	50
0.21584	-0.0803	0.21584	-0.000170956	0.21584	0.000134108	0.42761	50
0.21605	-0.08035	0.21605	-0.000214561	0.21605	0.00013418	0.42356	50
0.21627	-0.08068	0.21627	-0.000547977	0.21627	0.000134252	0.42356	50
0.21649	-0.0811	0.21649	-0.000965715	0.21649	0.000134324	0.42356	50
0.21671	-0.08155	0.21671	-0.00141	0.21671	0.000134396	0.42356	50
0.21693	-0.08058	0.21693	-0.000441057	0.21693	0.000134469	0.42356	50
0.21715	-0.07873	0.21715	0.0014	0.21715	0.000134541	0.42356	50
0.21736	-0.07948	0.21736	0.000657847	0.21736	0.000134614	0.42356	50
0.21758	-0.07958	0.21758	0.00055541	0.21758	0.000134687	0.42356	50
0.2178	-0.07979	0.2178	0.000347165	0.2178	0.00013476	0.42299	50
0.21802	-0.08017	0.21802	-3.4931e-05	0.21802	0.000134833	0.42299	50
0.21824	-0.08068	0.21824	-0.00054607	0.21824	0.000134906	0.42073	50
0.21846	-0.08068	0.21846	-0.000544263	0.21846	0.00013498	0.42073	50
0.21868	-0.08059	0.21868	-0.000455396	0.21868	0.000135054	0.42073	50
0.2189	-0.08129	0.2189	-0.00116	0.2189	0.000135127	0.42073	50
0.21913	-0.08143	0.21913	-0.0013	0.21913	0.000135201	0.41906	50
0.21935	-0.08106	0.21935	-0.000922695	0.21935	0.000135275	0.41906	50
0.21957	-0.08119	0.21957	-0.00106	0.21957	0.00013535	0.41906	50
0.21979	-0.08172	0.21979	-0.00159	0.21979	0.000135424	0.41633	50
0.22001	-0.08158	0.22001	-0.00144	0.22001	0.000135499	0.41471	50
0.22023	-0.08076	0.22023	-0.000629241	0.22023	0.000135574	0.41471	50
0.22046	-0.08147	0.22046	-0.00133	0.22046	0.000135649	0.41471	50
0.22068	-0.0816	0.22068	-0.00147	0.22068	0.000135724	0.41471	50
0.2209	-0.08113	0.2209	-0.000992567	0.2209	0.000135799	0.41471	50
0.22112	-0.08119	0.22112	-0.00106	0.22112	0.000135874	0.41418	50
0.22135	-0.08171	0.22135	-0.00157	0.22135	0.00013595	0.41206	50
0.22157	-0.08155	0.22157	-0.00141	0.22157	0.000136026	0.41206	50
0.22179	-0.08059	0.22179	-0.000452011	0.22179	0.000136101	0.41206	50
0.22202	-0.08132	0.22202	-0.00119	0.22202	0.000136178	0.41206	50
0.22224	-0.08142	0.22224	-0.00129	0.22224	0.000136254	0.41206	50
0.22246	-0.08112	0.22246	-0.000986014	0.22246	0.00013633	0.41049	50
0.22269	-0.08134	0.22269	-0.0012	0.22269	0.000136407	0.41049	50
0.22291	-0.08179	0.22291	-0.00165	0.22291	0.000136483	0.41049	50
0.22314	-0.08151	0.22314	-0.00137	0.22314	0.00013656	0.41049	50
0.22336	-0.08027	0.22336	-0.000136012	0.22336	0.000136637	0.41049	50
0.22359	-0.08107	0.22359	-0.000934286	0.22359	0.000136715	0.41049	50
0.22381	-0.0811	0.22381	-0.000958901	0.22381	0.000136792	0.41049	50
0.22404	-0.08084	0.22404	-0.000704693	0.22404	0.000136869	0.41049	50
0.22427	-0.0812	0.22427	-0.00106	0.22427	0.000136947	0.40997	50
0.22449	-0.08156	0.22449	-0.00142	0.22449	0.000137025	0.40997	50
0.22472	-0.08142	0.22472	-0.00128	0.22472	0.000137103	0.40997	50
0.22495	-0.08115	0.22495	-0.00101	0.22495	0.000137181	0.40792	50
0.22517	-0.08184	0.22517	-0.0017	0.22517	0.00013726	0.40792	50
0.2254	-0.08186	0.2254	-0.00172	0.2254	0.000137338	0.40792	50
0.22563	-0.08082	0.22563	-0.000683335	0.22563	0.000137417	0.4064	50
0.22585	-0.08121	0.22585	-0.00107	0.22585	0.000137496	0.4064	50
0.22608	-0.08144	0.22608	-0.0013	0.22608	0.000137575	0.40589	50
0.22631	-0.08115	0.22631	-0.00102	0.22631	0.000137654	0.40589	50
0.22654	-0.081	0.22654	-0.000861329	0.22654	0.000137734	0.40589	50
0.22677	-0.08154	0.22677	-0.0014	0.22677	0.000137813	0.40589	50
0.227	-0.08156	0.227	-0.00142	0.227	0.000137893	0.40589	50
0.22722	-0.08083	0.22722	-0.000689714	0.22722	0.000137973	0.40589	50
0.22745	-0.08158	0.22745	-0.00144	0.22745	0.000138053	0.4039	50
0.22768	-0.08164	0.22768	-0.0015	0.22768	0.000138133	0.4039	50
0.22791	-0.08124	0.22791	-0.0011	0.22791	0.000138214	0.40242	50
0.22814	-0.0814	0.22814	-0.00126	0.22814	0.000138294	0.40242	50
0.22837	-0.08176	0.22837	-0.00162	0.22837	0.000138375	0.40242	50
0.2286	-0.0817	0.2286	-0.00156	0.2286	0.000138456	0.40242	50
0.22883	-0.08157	0.22883	-0.00143	0.22883	0.000138537	0.40242	50
0.22906	-0.08221	0.22906	-0.00207	0.22906	0.000138619	0.40242	50
0.2293	-0.08223	0.2293	-0.00209	0.2293	0.0001387	0.39999	50
0.22953	-0.08148	0.22953	-0.00134	0.22953	0.000138782	0.39999	50
0.22976	-0.08197	0.22976	-0.00184	0.22976	0.000138864	0.39999	50
0.22999	-0.08211	0.22999	-0.00197	0.22999	0.000138946	0.39999	50
0.23022	-0.0814	0.23022	-0.00126	0.23022	0.000139028	0.39856	50
0.23045	-0.08089	0.23045	-0.000746073	0.23045	0.000139111	0.39856	50
0.23069	-0.08129	0.23069	-0.00115	0.23069	0.000139193	0.39856	50
0.23092	-0.08125	0.23092	-0.00111	0.23092	0.000139276	0.39856	50
0.23115	-0.08086	0.23115	-0.000723585	0.23115	0.000139359	0.39856	50
0.23139	-0.08152	0.23139	-0.00138	0.23139	0.000139442	0.39856	50
0.23162	-0.08153	0.23162	-0.00139	0.23162	0.000139526	0.39856	50
0.23185	-0.08121	0.23185	-0.00107	0.23185	0.000139609	0.39856	50
0.23209	-0.08174	0.23209	-0.0016	0.23209	0.000139693	0.39856	50
0.23232	-0.08187	0.23232	-0.00173	0.23232	0.000139777	0.39809	50
0.23255	-0.08159	0.23255	-0.00145	0.23255	0.000139861	0.39809	50
0.23279	-0.08157	0.23279	-0.00143	0.23279	0.000139945	0.39809	50
0.23302	-0.08194	0.23302	-0.0018	0.23302	0.00014003	0.39809	50
0.23326	-0.08193	0.23326	-0.00179	0.23326	0.000140115	0.3962	50
0.23349	-0.08192	0.23349	-0.00178	0.23349	0.000140199	0.3962	50
0.23373	-0.08253	0.23373	-0.00239	0.23373	0.000140284	0.3962	50
0.23396	-0.08253	0.23396	-0.00239	0.23396	0.00014037	0.3962	50
0.2342	-0.08059	0.2342	-0.000446463	0.2342	0.000140455	0.39481	50
0.23444	-0.08071	0.23444	-0.000573066	0.23444	0.000140541	0.39481	50
0.23467	-0.08077	0.23467	-0.000625614	0.23467	0.000140627	0.39435	50
0.23491	-0.08036	0.23491	-0.000218999	0.23491	0.000140713	0.39435	50
0.23515	-0.08039	0.23515	-0.000252033	0.23515	0.000140799	0.39435	50
0.23538	-0.08066	0.23538	-0.000521722	0.23538	0.000140885	0.39252	50
0.23562	-0.08046	0.23562	-0.000316505	0.23562	0.000140972	0.39252	50
0.23586	-0.0797	0.23586	0.000445903	0.23586	0.000141059	0.39116	50
0.2361	-0.08018	0.2361	-3.67302e-05	0.2361	0.000141146	0.39116	50
0.23633	-0.08018	0.23633	-4.02867e-05	0.23633	0.000141233	0.39116	50
0.23657	-0.07966	0.23657	0.000477719	0.23657	0.00014132	0.39116	50
0.23681	-0.08026	0.23681	-0.000121356	0.23681	0.000141408	0.39071	50
0.23705	-0.08027	0.23705	-0.000124444	0.23705	0.000141496	0.39071	50
0.23729	-0.08013	0.23729	1.30691e-05	0.23729	0.000141584	0.38893	50
0.23753	-0.08074	0.23753	-0.000600224	0.23753	0.000141672	0.38893	50
0.23777	-0.08083	0.23777	-0.000688682	0.23777	0.00014176	0.38893	50
0.23801	-0.08073	0.23801	-0.00059091	0.23801	0.000141849	0.38893	50
0.23825	-0.08107	0.23825	-0.000923703	0.23825	0.000141938	0.38893	50
0.23849	-0.08134	0.23849	-0.0012	0.23849	0.000142027	0.38893	50
0.23873	-0.08119	0.23873	-0.00105	0.23873	0.000142116	0.38761	50
0.23897	-0.08016	0.23897	-1.32159e-05	0.23897	0.000142206	0.38761	50
0.23921	-0.08062	0.23921	-0.000473216	0.23921	0.000142295	0.38761	50
0.23945	-0.08062	0.23945	-0.000475319	0.23945	0.000142385	0.38761	50
0.23969	-0.08011	0.23969	3.47837e-05	0.23969	0.000142475	0.38761	50
0.23993	-0.08062	0.23993	-0.000481956	0.23993	0.000142565	0.38416	50
0.24018	-0.08063	0.24018	-0.000483922	0.24018	0.000142656	0.38416	50
0.24042	-0.08021	0.24042	-6.23743e-05	0.24042	0.000142746	0.38416	50
0.24066	-0.08074	0.24066	-0.000594609	0.24066	0.000142837	0.38416	50
0.2409	-0.08074	0.2409	-0.000596554	0.2409	0.000142928	0.38416	50
0.24115	-0.08032	0.24115	-0.000180656	0.24115	0.00014302	0.38416	50
0.24139	-0.08037	0.24139	-0.000226639	0.24139	0.000143111	0.38374	50
0.24163	-0.08052	0.24163	-0.000374077	0.24163	0.000143203	0.38374	50
0.24188	-0.08045	0.24188	-0.000303759	0.24188	0.000143295	0.38374	50
0.24212	-0.08066	0.24212	-0.000519574	0.24212	0.000143387	0.38205	50
0.24236	-0.08096	0.24236	-0.000812767	0.24236	0.000143479	0.38205	50
0.24261	-0.08095	0.24261	-0.000810543	0.24261	0.000143572	0.38205	50
0.24285	-0.08	0.24285	0.000145519	0.24285	0.000143665	0.38205	50
0.2431	-0.08043	0.2431	-0.000287336	0.2431	0.000143758	0.3808	50
0.24334	-0.08043	0.24334	-0.000289649	0.24334	0.000143851	0.3808	50
0.24359	-0.08036	0.24359	-0.000214417	0.24359	0.000143945	0.3808	50
0.24383	-0.08085	0.24383	-0.0007054	0.24383	0.000144038	0.3808	50
0.24408	-0.08085	0.24408	-0.000707984	0.24408	0.000144132	0.3808	50
0.24433	-0.08111	0.24433	-0.000963105	0.24433	0.000144226	0.3808	50
0.24457	-0.08187	0.24457	-0.00173	0.24457	0.000144321	0.3808	50
0.24482	-0.08187	0.24482	-0.00173	0.24482	0.000144415	0.3808	50
0.24506	-0.08095	0.24506	-0.000810575	0.24506	0.00014451	0.38038	50
0.24531	-0.08071	0.24531	-0.000566256	0.24531	0.000144605	0.38038	50
0.24556	-0.08072	0.24556	-0.000574214	0.24556	0.0001447	0.37874	50
0.24581	-0.08025	0.24581	-0.000100643	0.24581	0.000144796	0.37874	50
0.24605	-0.07988	0.24605	0.000263233	0.24605	0.000144891	0.37874	50
0.2463	-0.08	0.2463	0.000148017	0.2463	0.000144987	0.37874	50
0.24655	-0.07977	0.24655	0.000375109	0.24655	0.000145083	0.37752	50
0.2468	-0.07918	0.2468	0.00096357	0.2468	0.00014518	0.37752	50
0.24705	-0.0794	0.24705	0.000748278	0.24705	0.000145276	0.37752	50
0.2473	-0.07941	0.2473	0.000732415	0.2473	0.000145373	0.37752	50
0.24755	-0.08034	0.24755	-0.000193681	0.24755	0.00014547	0.37752	50
0.2478	-0.08064	0.2478	-0.000499274	0.2478	0.000145568	0.37752	50
0.24805	-0.08065	0.24805	-0.000504464	0.24805	0.000145665	0.37752	50
0.2483	-0.0796	0.2483	0.000544936	0.2483	0.000145763	0.37712	50
0.24855	-0.07983	0.24855	0.000319877	0.24855	0.000145861	0.37712	50
0.2488	-0.07983	0.2488	0.000313993	0.2488	0.000145959	0.37712	50
0.24905	-0.07944	0.24905	0.000704599	0.24905	0.000146058	0.37712	50
0.2493	-0.0797	0.2493	0.000443891	0.2493	0.000146156	0.37552	50
0.24955	-0.07971	0.24955	0.000437205	0.24955	0.000146255	0.37552	50
0.2498	-0.0793	0.2498	0.000844168	0.2498	0.000146355	0.37552	50
0.25005	-0.07951	0.25005	0.000639006	0.25005	0.000146454	0.37433	50
0.2503	-0.07951	0.2503	0.000631559	0.2503	0.000146554	0.37433	50
0.25056	-0.07995	0.25056	0.000200779	0.25056	0.000146654	0.37433	50
0.25081	-0.08071	0.25081	-0.000559818	0.25081	0.000146754	0.37433	50
0.25106	-0.08071	0.25106	-0.000567987	0.25106	0.000146854	0.37433	50
0.25131	-0.07994	0.25131	0.000203522	0.25131	0.000146955	0.37237	50
0.25157	-0.07959	0.25157	0.000554433	0.25157	0.000147056	0.37237	50
0.25182	-0.0796	0.25182	0.000545301	0.25182	0.000147157	0.37122	50
0.25208	-0.07926	0.25208	0.000885246	0.25208	0.000147258	0.37122	50
0.25233	-0.07928	0.25233	0.000863619	0.25233	0.00014736	0.37122	50
0.25258	-0.07929	0.25258	0.000853484	0.25258	0.000147462	0.37122	50
0.25284	-0.07916	0.25284	0.000983535	0.25284	0.000147564	0.37083	50
0.25309	-0.07949	0.25309	0.000661981	0.25309	0.000147666	0.37083	50
0.25335	-0.0795	0.25335	0.000650931	0.25335	0.000147769	0.37083	50
0.2536	-0.07942	0.2536	0.000724297	0.2536	0.000147872	0.36931	50
0.25386	-0.07987	0.25386	0.000282133	0.25386	0.000147975	0.36931	50
0.25411	-0.07988	0.25411	0.000270048	0.25411	0.000148078	0.36931	50
0.25437	-0.07962	0.25437	0.000530619	0.25437	0.000148182	0.36931	50
0.25463	-0.07939	0.25463	0.000760061	0.25463	0.000148286	0.36931	50
0.25488	-0.0794	0.25488	0.000746992	0.25488	0.00014839	0.36931	50
0.25514	-0.07945	0.25514	0.00070019	0.25514	0.000148494	0.36818	50
0.2554	-0.0804	0.2554	-0.000254395	0.2554	0.000148599	0.36818	50
0.25566	-0.08042	0.25566	-0.000273569	0.25566	0.000148704	0.36818	50
0.25591	-0.08008	0.25591	7.3025e-05	0.25591	0.000148809	0.36818	50
0.25617	-0.07868	0.25617	0.00146	0.25617	0.000148914	0.36818	50
0.25643	-0.07871	0.25643	0.00144	0.25643	0.00014902	0.36818	50
0.25669	-0.07864	0.25669	0.00151	0.25669	0.000149126	0.36818	50
0.25695	-0.07878	0.25695	0.00137	0.25695	0.000149232	0.36818	50
0.2572	-0.07881	0.2572	0.00133	0.2572	0.000149339	0.36818	50
0.25746	-0.07867	0.25746	0.00148	0.25746	0.000149445	0.36781	50
0.25772	-0.07803	0.25772	0.00212	0.25772	0.000149552	0.36781	50
0.25798	-0.07806	0.25798	0.00209	0.25798	0.00014966	0.36522	50
0.25824	-0.0781	0.25824	0.00205	0.25824	0.000149767	0.36522	50
0.2585	-0.0791	0.2585	0.00105	0.2585	0.000149875	0.36522	50
0.25876	-0.07912	0.25876	0.00103	0.25876	0.000149983	0.36485	50
0.25902	-0.07905	0.25902	0.0011	0.25902	0.000150092	0.36485	50
0.25929	-0.07885	0.25929	0.0013	0.25929	0.0001502	0.36485	50
0.25955	-0.07887	0.25955	0.00128	0.25955	0.000150309	0.36485	50
0.25981	-0.07883	0.25981	0.00132	0.25981	0.000150418	0.3634	50
0.26007	-0.07876	0.26007	0.00139	0.26007	0.000150528	0.3634	50
0.26033	-0.07878	0.26033	0.00137	0.26033	0.000150638	0.3634	50
0.26059	-0.07877	0.26059	0.00138	0.26059	0.000150748	0.3634	50
0.26086	-0.07876	0.26086	0.00139	0.26086	0.000150858	0.3634	50
0.26112	-0.07878	0.26112	0.00137	0.26112	0.000150968	0.3634	50
0.26138	-0.07876	0.26138	0.00139	0.26138	0.000151079	0.36232	50
0.26165	-0.0786	0.26165	0.00155	0.26165	0.00015119	0.36232	50
0.26191	-0.07862	0.26191	0.00153	0.26191	0.000151302	0.36232	50
0.26217	-0.07865	0.26217	0.0015	0.26217	0.000151414	0.36232	50
0.26244	-0.07867	0.26244	0.00148	0.26244	0.000151526	0.36232	50
0.2627	-0.07869	0.2627	0.00146	0.2627	0.000151638	0.36055	50
0.26297	-0.07872	0.26297	0.00144	0.26297	0.00015175	0.3595	50
0.26323	-0.07864	0.26323	0.00151	0.26323	0.000151863	0.3595	50
0.2635	-0.07867	0.2635	0.00149	0.2635	0.000151976	0.3595	50
0.26376	-0.07836	0.26376	0.00179	0.26376	0.00015209	0.3595	50
0.26403	-0.0775	0.26403	0.00265	0.26403	0.000152204	0.3595	50
0.26429	-0.07752	0.26429	0.00263	0.26429	0.000152318	0.3595	50
0.26456	-0.0777	0.26456	0.00245	0.26456	0.000152432	0.35915	50
0.26483	-0.07782	0.26483	0.00233	0.26483	0.000152546	0.35915	50
0.26509	-0.07785	0.26509	0.0023	0.26509	0.000152661	0.35915	50
0.26536	-0.07785	0.26536	0.0023	0.26536	0.000152777	0.35915	50
0.26563	-0.07769	0.26563	0.00247	0.26563	0.000152892	0.35915	50
0.2659	-0.07772	0.2659	0.00244	0.2659	0.000153008	0.35915	50
0.26616	-0.07805	0.26616	0.0021	0.26616	0.000153124	0.35777	50
0.26643	-0.07819	0.26643	0.00197	0.26643	0.00015324	0.35777	50
0.2667	-0.07822	0.2667	0.00193	0.2667	0.000153357	0.35777	50
0.26697	-0.07751	0.26697	0.00264	0.26697	0.000153474	0.35777	50
0.26724	-0.0769	0.26724	0.00325	0.26724	0.000153591	0.35674	50
0.26751	-0.07694	0.26751	0.00322	0.26751	0.000153709	0.35674	50
0.26778	-0.0777	0.26778	0.00246	0.26778	0.000153827	0.35674	50
0.26805	-0.07786	0.26805	0.0023	0.26805	0.000153945	0.35674	50
0.26832	-0.07789	0.26832	0.00226	0.26832	0.000154064	0.35674	50
0.26859	-0.07794	0.26859	0.00221	0.26859	0.000154183	0.3564	50
0.26886	-0.07782	0.26886	0.00234	0.26886	0.000154302	0.3564	50
0.26913	-0.07795	0.26913	0.00221	0.26913	0.000154421	0.3564	50
0.2694	-0.0774	0.2694	0.00275	0.2694	0.000154541	0.3564	50
0.26967	-0.07735	0.26967	0.00281	0.26967	0.000154661	0.3564	50
0.26994	-0.07757	0.26994	0.00259	0.26994	0.000154782	0.35505	50
0.27021	-0.07777	0.27021	0.00239	0.27021	0.000154902	0.35505	50
0.27049	-0.0778	0.27049	0.00235	0.27049	0.000155023	0.35404	50
0.27076	-0.07804	0.27076	0.00211	0.27076	0.000155145	0.35404	50
0.27103	-0.078	0.27103	0.00216	0.27103	0.000155267	0.35404	50
0.2713	-0.07804	0.2713	0.00212	0.2713	0.000155389	0.35404	50
0.27158	-0.07819	0.27158	0.00197	0.27158	0.000155511	0.35404	50
0.27185	-0.07787	0.27185	0.00229	0.27185	0.000155634	0.35404	50
0.27213	-0.0779	0.27213	0.00225	0.27213	0.000155757	0.35404	50
0.2724	-0.07808	0.2724	0.00208	0.2724	0.00015588	0.35404	50
0.27267	-0.07782	0.27267	0.00233	0.27267	0.000156004	0.35404	50
0.27295	-0.07786	0.27295	0.00229	0.27295	0.000156128	0.35371	50
0.27322	-0.0785	0.27322	0.00166	0.27322	0.000156252	0.35371	50
0.2735	-0.07853	0.2735	0.00163	0.2735	0.000156377	0.35239	50
0.27377	-0.07865	0.27377	0.00151	0.27377	0.000156502	0.35239	50
0.27405	-0.07877	0.27405	0.00139	0.27405	0.000156627	0.35239	50
0.27433	-0.07865	0.27433	0.00151	0.27433	0.000156753	0.35239	50
0.2746	-0.07892	0.2746	0.00124	0.2746	0.000156879	0.35239	50
0.27488	-0.07765	0.27488	0.0025	0.27488	0.000157005	0.35239	50
0.27516	-0.07763	0.27516	0.00252	0.27516	0.000157132	0.35239	50
0.27543	-0.07789	0.27543	0.00226	0.27543	0.000157259	0.3514	50
0.27571	-0.0774	0.27571	0.00276	0.27571	0.000157386	0.3514	50
0.27599	-0.07744	0.27599	0.00272	0.27599	0.000157514	0.3514	50
0.27627	-0.07773	0.27627	0.00243	0.27627	0.000157642	0.3514	50
0.27654	-0.07742	0.27654	0.00274	0.27654	0.000157771	0.3514	50
0.27682	-0.07746	0.27682	0.0027	0.27682	0.000157899	0.3514	50
0.2771	-0.07774	0.2771	0.00242	0.2771	0.000158028	0.3514	50
0.27738	-0.07744	0.27738	0.00272	0.27738	0.000158158	0.3514	50
0.27766	-0.07759	0.27766	0.00257	0.27766	0.000158288	0.3514	50
0.27794	-0.0778	0.27794	0.00236	0.27794	0.000158418	0.34979	50
0.27822	-0.07767	0.27822	0.00249	0.27822	0.000158549	0.34979	50
0.2785	-0.078	0.2785	0.00216	0.2785	0.00015868	0.34979	50
0.27878	-0.0778	0.27878	0.00236	0.27878	0.000158811	0.34882	50
0.27906	-0.0778	0.27906	0.00236	0.27906	0.000158942	0.34882	50
0.27934	-0.07812	0.27934	0.00204	0.27934	0.000159074	0.34882	50
0.27962	-0.07752	0.27962	0.00264	0.27962	0.000159207	0.34851	50
0.27991	-0.07757	0.27991	0.00259	0.27991	0.00015934	0.34851	50
0.28019	-0.07757	0.28019	0.00259	0.28019	0.000159473	0.34851	50
0.28047	-0.07668	0.28047	0.00348	0.28047	0.000159606	0.34724	50
0.28075	-0.07681	0.28075	0.00335	0.28075	0.00015974	0.34724	50
0.28103	-0.07694	0.28103	0.00322	0.28103	0.000159874	0.34724	50
0.28132	-0.07665	0.28132	0.00351	0.28132	0.000160009	0.34724	50
0.2816	-0.07697	0.2816	0.00319	0.2816	0.000160144	0.3463	50
0.28188	-0.07752	0.28188	0.00264	0.28188	0.000160279	0.3463	50
0.28217	-0.07757	0.28217	0.00259	0.28217	0.000160415	0.3463	50
0.28245	-0.07802	0.28245	0.00214	0.28245	0.000160551	0.3463	50
0.28274	-0.07784	0.28274	0.00232	0.28274	0.000160687	0.34599	50
0.28302	-0.07789	0.28302	0.00227	0.28302	0.000160824	0.34599	50
0.28331	-0.07854	0.28331	0.00162	0.28331	0.000160962	0.34599	50
0.28359	-0.07854	0.28359	0.00162	0.28359	0.000161099	0.34475	50
0.28388	-0.07873	0.28388	0.00143	0.28388	0.000161237	0.34475	50
0.28416	-0.07884	0.28416	0.00132	0.28416	0.000161376	0.34383	50
0.28445	-0.0786	0.28445	0.00156	0.28445	0.000161515	0.34383	50
0.28474	-0.079	0.28474	0.00116	0.28474	0.000161654	0.34383	50
0.28502	-0.07823	0.28502	0.00193	0.28502	0.000161793	0.34383	50
0.28531	-0.07817	0.28531	0.00199	0.28531	0.000161933	0.34383	50
0.2856	-0.0788	0.2856	0.00136	0.2856	0.000162074	0.34383	50
0.28588	-0.07906	0.28588	0.0011	0.28588	0.000162215	0.34383	50
0.28617	-0.07917	0.28617	0.00099587	0.28617	0.000162356	0.34383	50
0.28646	-0.08007	0.28646	8.97188e-05	0.28646	0.000162497	0.34383	50
0.28675	-0.08033	0.28675	-0.000166166	0.28675	0.000162639	0.34353	50
0.28704	-0.08066	0.28704	-0.000494287	0.28704	0.000162782	0.34353	50
0.28733	-0.0807	0.28733	-0.000534986	0.28733	0.000162925	0.34353	50
0.28762	-0.08062	0.28762	-0.000458903	0.28762	0.000163068	0.34353	50
0.28791	-0.08111	0.28791	-0.000944638	0.28791	0.000163212	0.34232	50
0.2882	-0.08057	0.2882	-0.000409683	0.2882	0.000163356	0.34232	50
0.28849	-0.08065	0.28849	-0.000483667	0.28849	0.0001635	0.34142	50
0.28878	-0.08119	0.28878	-0.00102	0.28878	0.000163645	0.34142	50
0.28907	-0.08094	0.28907	-0.000777805	0.28907	0.00016379	0.34142	50
0.28936	-0.08125	0.28936	-0.00109	0.28936	0.000163936	0.34142	50
0.28965	-0.08105	0.28965	-0.000884051	0.28965	0.000164082	0.34142	50
0.28994	-0.08081	0.28994	-0.000648543	0.28994	0.000164229	0.33993	50
0.29023	-0.08132	0.29023	-0.00115	0.29023	0.000164376	0.33993	50
0.29053	-0.08052	0.29053	-0.000355029	0.29053	0.000164523	0.33905	50
0.29082	-0.08061	0.29082	-0.000442711	0.29082	0.000164671	0.33905	50
0.29111	-0.08122	0.29111	-0.00105	0.29111	0.00016482	0.33905	50
0.2914	-0.08111	0.2914	-0.000943753	0.2914	0.000164968	0.33905	50
0.2917	-0.08144	0.2917	-0.00128	0.2917	0.000165117	0.33905	50
0.29199	-0.08131	0.29199	-0.00114	0.29199	0.000165267	0.33905	50
0.29229	-0.0811	0.29229	-0.000939112	0.29229	0.000165417	0.33905	50
0.29258	-0.08164	0.29258	-0.00148	0.29258	0.000165568	0.33905	50
0.29287	-0.0811	0.29287	-0.000933088	0.29287	0.000165719	0.33876	50
0.29317	-0.08124	0.29317	-0.00108	0.29317	0.00016587	0.33876	50
0.29346	-0.08172	0.29346	-0.00156	0.29346	0.000166022	0.33759	50
0.29376	-0.08154	0.29376	-0.00137	0.29376	0.000166174	0.33759	50
0.29406	-0.08194	0.29406	-0.00177	0.29406	0.000166327	0.33759	50
0.29435	-0.08208	0.29435	-0.00192	0.29435	0.00016648	0.33759	50
0.29465	-0.08206	0.29465	-0.00189	0.29465	0.000166634	0.33759	50
0.29494	-0.08254	0.29494	-0.00238	0.29494	0.000166788	0.33759	50
0.29524	-0.08145	0.29524	-0.00129	0.29524	0.000166942	0.33759	50
0.29554	-0.08169	0.29554	-0.00153	0.29554	0.000167098	0.33759	50
0.29584	-0.08218	0.29584	-0.00201	0.29584	0.000167253	0.33759	50
0.29613	-0.08219	0.29613	-0.00202	0.29613	0.000167409	0.33673	50
0.29643	-0.08269	0.29643	-0.00252	0.29643	0.000167565	0.33673	50
0.29673	-0.08186	0.29673	-0.00169	0.29673	0.000167722	0.33673	50
0.29703	-0.08181	0.29703	-0.00164	0.29703	0.00016788	0.33673	50
0.29733	-0.08229	0.29733	-0.00213	0.29733	0.000168038	0.33673	50
0.29763	-0.08188	0.29763	-0.00171	0.29763	0.000168196	0.33673	50
0.29793	-0.08225	0.29793	-0.00208	0.29793	0.000168355	0.33673	50
0.29823	-0.08126	0.29823	-0.00109	0.29823	0.000168514	0.33644	50
0.29853	-0.08059	0.29853	-0.000416707	0.29853	0.000168674	0.33644	50
0.29883	-0.08119	0.29883	-0.00102	0.29883	0.000168834	0.33644	50
0.29913	-0.08049	0.29913	-0.000325579	0.29913	0.000168995	0.33531	50
0.29943	-0.08076	0.29943	-0.000592756	0.29943	0.000169156	0.33531	50
0.29973	-0.08106	0.29973	-0.00089307	0.29973	0.000169318	0.33446	50
0.30003	-0.08089	0.30003	-0.000720931	0.30003	0.00016948	0.33446	50
0.30034	-0.08144	0.30034	-0.00127	0.30034	0.000169643	0.33446	50
0.30064	-0.08116	0.30064	-0.000992941	0.30064	0.000169806	0.33446	50
0.30094	-0.08127	0.30094	-0.0011	0.30094	0.00016997	0.33418	50
0.30124	-0.08169	0.30124	-0.00152	0.30124	0.000170134	0.33418	50
0.30155	-0.08141	0.30155	-0.00124	0.30155	0.000170299	0.33418	50
0.30185	-0.08186	0.30185	-0.00169	0.30185	0.000170464	0.33418	50
0.30215	-0.08131	0.30215	-0.00114	0.30215	0.00017063	0.33418	50
0.30246	-0.08109	0.30246	-0.000921742	0.30246	0.000170796	0.33418	50
0.30276	-0.08152	0.30276	-0.00135	0.30276	0.000170963	0.33306	50
0.30307	-0.08053	0.30307	-0.000357463	0.30307	0.00017113	0.33306	50
0.30337	-0.08092	0.30337	-0.000747313	0.30337	0.000171298	0.33306	50
0.30368	-0.08099	0.30368	-0.000821462	0.30368	0.000171466	0.33306	50
0.30398	-0.08087	0.30398	-0.000695588	0.30398	0.000171635	0.33306	50
0.30429	-0.0815	0.30429	-0.00133	0.30429	0.000171805	0.33223	50
0.3046	-0.08081	0.3046	-0.000638644	0.3046	0.000171975	0.33223	50
0.3049	-0.08115	0.3049	-0.000974772	0.3049	0.000172145	0.33223	50
0.30521	-0.08133	0.30521	-0.00115	0.30521	0.000172316	0.33223	50
0.30552	-0.08118	0.30552	-0.001	0.30552	0.000172488	0.33223	50
0.30582	-0.08181	0.30582	-0.00163	0.30582	0.00017266	0.33086	50
0.30613	-0.08069	0.30613	-0.00051624	0.30613	0.000172833	0.33086	50
0.30644	-0.08094	0.30644	-0.000767605	0.30644	0.000173006	0.33086	50
0.30675	-0.0808	0.30675	-0.000630007	0.30675	0.000173179	0.33005	50
0.30706	-0.08012	0.30706	5.38386e-05	0.30706	0.000173354	0.33005	50
0.30737	-0.08072	0.30737	-0.000547491	0.30737	0.000173529	0.33005	50
0.30768	-0.08082	0.30768	-0.000646222	0.30768	0.000173704	0.33005	50
0.30799	-0.08111	0.30799	-0.000931676	0.30799	0.00017388	0.33005	50
0.3083	-0.08151	0.3083	-0.00134	0.3083	0.000174057	0.33005	50
0.30861	-0.08158	0.30861	-0.00141	0.30861	0.000174234	0.33005	50
0.30892	-0.08216	0.30892	-0.00198	0.30892	0.000174411	0.33005	50
0.30923	-0.08163	0.30923	-0.00146	0.30923	0.00017459	0.33005	50
0.30954	-0.08181	0.30954	-0.00164	0.30954	0.000174768	0.33005	50
0.30985	-0.08221	0.30985	-0.00204	0.30985	0.000174948	0.32978	50
0.31016	-0.08229	0.31016	-0.00211	0.31016	0.000175128	0.32978	50
0.31047	-0.08287	0.31047	-0.00269	0.31047	0.000175308	0.32978	50
0.31079	-0.08278	0.31079	-0.0026	0.31079	0.000175489	0.32978	50
0.3111	-0.08304	0.3111	-0.00286	0.3111	0.000175671	0.32978	50
0.31141	-0.08272	0.31141	-0.00254	0.31141	0.000175853	0.32871	50
0.31173	-0.08151	0.31173	-0.00134	0.31173	0.000176036	0.32871	50
0.31204	-0.08211	0.31204	-0.00193	0.31204	0.00017622	0.32871	50
0.31235	-0.08206	0.31235	-0.00189	0.31235	0.000176404	0.32871	50
0.31267	-0.08237	0.31267	-0.00219	0.31267	0.000176589	0.32791	50
0.31298	-0.08295	0.31298	-0.00277	0.31298	0.000176774	0.32791	50
0.3133	-0.08345	0.3133	-0.00327	0.3133	0.00017696	0.32791	50
0.31361	-0.08401	0.31361	-0.00384	0.31361	0.000177146	0.32791	50
0.31393	-0.083	0.31393	-0.00282	0.31393	0.000177334	0.32791	50
0.31425	-0.08324	0.31425	-0.00307	0.31425	0.000177521	0.32765	50
0.31456	-0.08311	0.31456	-0.00293	0.31456	0.00017771	0.32765	50
0.31488	-0.08269	0.31488	-0.00252	0.31488	0.000177899	0.32765	50
0.3152	-0.08321	0.3152	-0.00303	0.3152	0.000178088	0.32765	50
0.31551	-0.08149	0.31551	-0.00131	0.31551	0.000178279	0.32581	50
0.31583	-0.08184	0.31583	-0.00166	0.31583	0.00017847	0.32581	50
0.31615	-0.08163	0.31615	-0.00145	0.31615	0.000178661	0.32581	50
0.31647	-0.08139	0.31647	-0.00121	0.31647	0.000178853	0.32581	50
0.31678	-0.08178	0.31678	-0.0016	0.31678	0.000179046	0.32555	50
0.3171	-0.08089	0.3171	-0.000711797	0.3171	0.00017924	0.32555	50
0.31742	-0.08136	0.31742	-0.00118	0.31742	0.000179434	0.32452	50
0.31774	-0.08153	0.31774	-0.00135	0.31774	0.000179628	0.32452	50
0.31806	-0.0818	0.31806	-0.00162	0.31806	0.000179824	0.32452	50
0.31838	-0.08208	0.31838	-0.0019	0.31838	0.00018002	0.32452	50
0.3187	-0.08176	0.3187	-0.00158	0.3187	0.000180217	0.32375	50
0.31902	-0.08231	0.31902	-0.00213	0.31902	0.000180414	0.32375	50
0.31934	-0.08142	0.31934	-0.00124	0.31934	0.000180612	0.32375	50
0.31967	-0.08139	0.31967	-0.00121	0.31967	0.000180811	0.32375	50
0.31999	-0.08146	0.31999	-0.00128	0.31999	0.000181011	0.32375	50
0.32031	-0.08112	0.32031	-0.000941287	0.32031	0.000181211	0.32375	50
0.32063	-0.0816	0.32063	-0.00141	0.32063	0.000181411	0.32375	50
0.32095	-0.08085	0.32095	-0.000665288	0.32095	0.000181613	0.32375	50
0.32128	-0.08115	0.32128	-0.00096905	0.32128	0.000181815	0.32375	50
0.3216	-0.08092	0.3216	-0.000735494	0.3216	0.000182018	0.32375	50
0.32192	-0.08066	0.32192	-0.000477725	0.32192	0.000182222	0.32249	50
0.32225	-0.08105	0.32225	-0.00086589	0.32225	0.000182426	0.32249	50
0.32257	-0.08159	0.32257	-0.00141	0.32257	0.000182631	0.32173	50
0.3229	-0.08211	0.3229	-0.00193	0.3229	0.000182837	0.32173	50
0.32322	-0.08143	0.32322	-0.00125	0.32322	0.000183043	0.32173	50
0.32355	-0.08134	0.32355	-0.00115	0.32355	0.00018325	0.32148	50
0.32387	-0.08154	0.32387	-0.00136	0.32387	0.000183458	0.32148	50
0.3242	-0.08154	0.3242	-0.00136	0.3242	0.000183667	0.32148	50
0.32453	-0.08198	0.32453	-0.0018	0.32453	0.000183876	0.32148	50
0.32485	-0.08132	0.32485	-0.00114	0.32485	0.000184086	0.32148	50
0.32518	-0.08164	0.32518	-0.00145	0.32518	0.000184297	0.32148	50
0.32551	-0.08132	0.32551	-0.00113	0.32551	0.000184508	0.32148	50
0.32583	-0.08105	0.32583	-0.000864922	0.32583	0.000184721	0.32148	50
0.32616	-0.08131	0.32616	-0.00112	0.32616	0.000184934	0.32049	50
0.32649	-0.08075	0.32649	-0.000567425	0.32649	0.000185147	0.32049	50
0.32682	-0.08125	0.32682	-0.00106	0.32682	0.000185362	0.32049	50
0.32715	-0.08128	0.32715	-0.0011	0.32715	0.000185577	0.32049	50
0.32748	-0.08167	0.32748	-0.00149	0.32748	0.000185793	0.32049	50
0.32781	-0.08141	0.32781	-0.00123	0.32781	0.00018601	0.31975	50
0.32814	-0.08075	0.32814	-0.000560731	0.32814	0.000186228	0.31975	50
0.32847	-0.08108	0.32847	-0.000897732	0.32847	0.000186446	0.31975	50
0.3288	-0.0803	0.3288	-0.000111185	0.3288	0.000186665	0.31975	50
0.32913	-0.08079	0.32913	-0.000600897	0.32913	0.000186885	0.31975	50
0.32946	-0.07943	0.32946	0.000753841	0.32946	0.000187106	0.31975	50
0.32979	-0.07888	0.32979	0.00131	0.32979	0.000187327	0.31975	50
0.33012	-0.07892	0.33012	0.00127	0.33012	0.000187548	0.31975	50
0.33045	-0.07869	0.33045	0.0015	0.33045	0.000187772	0.3195	50
0.33079	-0.07904	0.33079	0.00115	0.33079	0.000187998	0.31853	50
0.33112	-0.07878	0.33112	0.00141	0.33112	0.000188223	0.31853	50
0.33145	-0.07928	0.33145	0.000908209	0.33145	0.000188448	0.31853	50
0.33179	-0.07888	0.33179	0.00131	0.33179	0.000188673	0.31853	50
0.33212	-0.07891	0.33212	0.00128	0.33212	0.000188903	0.31853	50
0.33245	-0.07902	0.33245	0.00117	0.33245	0.000189128	0.3178	50
0.33279	-0.07898	0.33279	0.00121	0.33279	0.000189358	0.3178	50
0.33312	-0.07932	0.33312	0.000870672	0.33312	0.000189587	0.3178	50
0.33346	-0.07822	0.33346	0.00197	0.33346	0.000189818	0.3178	50
0.33379	-0.07856	0.33379	0.00163	0.33379	0.000190052	0.3178	50
0.33413	-0.07821	0.33413	0.00198	0.33413	0.000190283	0.3178	50
0.33447	-0.0783	0.33447	0.00189	0.33447	0.000190515	0.3178	50
0.3348	-0.07806	0.3348	0.00213	0.3348	0.00019075	0.3178	50
0.33514	-0.07697	0.33514	0.00322	0.33514	0.000190985	0.3178	50
0.33548	-0.07727	0.33548	0.00292	0.33548	0.000191221	0.3178	50
0.33581	-0.07724	0.33581	0.00295	0.33581	0.000191459	0.3178	50
0.33615	-0.07768	0.33615	0.00251	0.33615	0.000191694	0.31756	50
0.33649	-0.07667	0.33649	0.00352	0.33649	0.000191935	0.31756	50
0.33683	-0.07643	0.33683	0.00376	0.33683	0.000192175	0.31756	50
0.33717	-0.07645	0.33717	0.00374	0.33717	0.000192414	0.31756	50
0.33751	-0.07661	0.33751	0.00358	0.33751	0.000192655	0.3166	50
0.33785	-0.07684	0.33785	0.00336	0.33785	0.000192896	0.3166	50
0.33819	-0.07655	0.33819	0.00364	0.33819	0.00019314	0.3166	50
0.33853	-0.07692	0.33853	0.00327	0.33853	0.000193383	0.3166	50
0.33887	-0.07687	0.33887	0.00332	0.33887	0.000193628	0.3166	50
0.33921	-0.07736	0.33921	0.00283	0.33921	0.000193873	0.31589	50
0.33955	-0.07679	0.33955	0.0034	0.33955	0.00019412	0.31589	50
0.33989	-0.07632	0.33989	0.00387	0.33989	0.000194367	0.31589	50
0.34023	-0.07639	0.34023	0.00381	0.34023	0.000194617	0.31589	50
0.34058	-0.07608	0.34058	0.00412	0.34058	0.000194866	0.31471	50
0.34092	-0.07636	0.34092	0.00384	0.34092	0.000195116	0.31471	50
0.34126	-0.07612	0.34126	0.00407	0.34126	0.000195368	0.31401	50
0.3416	-0.07648	0.3416	0.00372	0.3416	0.000195619	0.31401	50
0.34195	-0.07693	0.34195	0.00327	0.34195	0.000195875	0.31401	50
0.34229	-0.07776	0.34229	0.00244	0.34229	0.000196129	0.31401	50
0.34264	-0.07783	0.34264	0.00237	0.34264	0.000196383	0.31401	50
0.34298	-0.07826	0.34298	0.00194	0.34298	0.000196642	0.31401	50
0.34333	-0.0784	0.34333	0.0018	0.34333	0.000196898	0.31401	50
0.34367	-0.07823	0.34367	0.00197	0.34367	0.000197156	0.31401	50
0.34402	-0.0785	0.34402	0.00169	0.34402	0.000197416	0.31401	50
0.34436	-0.07833	0.34436	0.00187	0.34436	0.000197676	0.31401	50
0.34471	-0.07865	0.34471	0.00155	0.34471	0.000197939	0.31378	50
0.34506	-0.07882	0.34506	0.00138	0.34506	0.0001982	0.31378	50
0.3454	-0.07945	0.3454	0.000745606	0.3454	0.000198464	0.31286	50
0.34575	-0.07927	0.34575	0.000928013	0.34575	0.000198729	0.31286	50
0.3461	-0.07908	0.3461	0.00112	0.3461	0.000198993	0.31286	50
0.34645	-0.0792	0.34645	0.000994257	0.34645	0.000199261	0.31286	50
0.3468	-0.07942	0.3468	0.000778863	0.3468	0.000199527	0.31286	50
0.34715	-0.07966	0.34715	0.000543327	0.34715	0.000199798	0.31286	50
0.34749	-0.07931	0.34749	0.000891251	0.34749	0.000200065	0.31286	50
0.34784	-0.07952	0.34784	0.000676586	0.34784	0.000200337	0.31286	50
0.34819	-0.07967	0.34819	0.000533722	0.34819	0.00020061	0.31217	50
0.34854	-0.08022	0.34854	-1.5999e-05	0.34854	0.000200885	0.31217	50
0.34889	-0.07988	0.34889	0.000315945	0.34889	0.000201158	0.31217	50
0.34925	-0.0796	0.34925	0.000604542	0.34925	0.000201433	0.31217	50
0.3496	-0.07959	0.3496	0.000612407	0.3496	0.000201708	0.31217	50
0.34995	-0.0792	0.34995	0.001	0.34995	0.000201986	0.31194	50
0.3503	-0.07936	0.3503	0.000839284	0.3503	0.000202265	0.31194	50
0.35065	-0.07909	0.35065	0.00112	0.35065	0.000202546	0.31194	50
0.35101	-0.07929	0.35101	0.00091636	0.35101	0.000202827	0.31194	50
0.35136	-0.07878	0.35136	0.00142	0.35136	0.00020311	0.31194	50
0.35171	-0.07883	0.35171	0.00137	0.35171	0.000203392	0.31103	50
0.35207	-0.07914	0.35207	0.00106	0.35207	0.000203677	0.31036	50
0.35242	-0.07995	0.35242	0.000251663	0.35242	0.000203962	0.31036	50
0.35278	-0.07997	0.35278	0.000235361	0.35278	0.00020425	0.31036	50
0.35313	-0.08044	0.35313	-0.00023822	0.35313	0.000204537	0.31036	50
0.35349	-0.08051	0.35349	-0.000308442	0.35349	0.000204828	0.31036	50
0.35384	-0.08102	0.35384	-0.000819327	0.35384	0.000205118	0.31013	50
0.3542	-0.08117	0.3542	-0.000965197	0.3542	0.000205411	0.31013	50
0.35455	-0.08064	0.35455	-0.00043107	0.35455	0.000205703	0.31013	50
0.35491	-0.08074	0.35491	-0.000532098	0.35491	0.000205998	0.31013	50
0.35527	-0.08085	0.35527	-0.000646322	0.35527	0.000206292	0.31013	50
0.35562	-0.08115	0.35562	-0.000945403	0.35562	0.000206589	0.31013	50
0.35598	-0.08134	0.35598	-0.00113	0.35598	0.000206888	0.30924	50
0.35634	-0.08187	0.35634	-0.00166	0.35634	0.000207187	0.30924	50
0.3567	-0.08177	0.3567	-0.00156	0.3567	0.000207487	0.30924	50
0.35706	-0.08201	0.35706	-0.0018	0.35706	0.000207788	0.30924	50
0.35742	-0.08199	0.35742	-0.00179	0.35742	0.000208092	0.30924	50
0.35778	-0.08224	0.35778	-0.00203	0.35778	0.000208396	0.30924	50
0.35814	-0.08232	0.35814	-0.00211	0.35814	0.000208701	0.30858	50
0.3585	-0.08289	0.3585	-0.00268	0.3585	0.000209009	0.30858	50
0.35886	-0.08305	0.35886	-0.00284	0.35886	0.000209317	0.30858	50
0.35922	-0.08328	0.35922	-0.00307	0.35922	0.000209627	0.30858	50
0.35958	-0.08349	0.35958	-0.00328	0.35958	0.000209938	0.30858	50
0.35994	-0.08319	0.35994	-0.00298	0.35994	0.00021025	0.30858	50
0.3603	-0.08319	0.3603	-0.00298	0.3603	0.000210564	0.30858	50
0.36067	-0.08336	0.36067	-0.00315	0.36067	0.000210879	0.30858	50
0.36103	-0.0838	0.36103	-0.00359	0.36103	0.000211196	0.30858	50
0.36139	-0.08358	0.36139	-0.00337	0.36139	0.000211513	0.30858	50
0.36175	-0.08345	0.36175	-0.00324	0.36175	0.000211832	0.30748	50
0.36212	-0.08321	0.36212	-0.003	0.36212	0.000212154	0.30683	50
0.36248	-0.08245	0.36248	-0.00224	0.36248	0.000212477	0.30683	50
0.36285	-0.08246	0.36285	-0.00225	0.36285	0.0002128	0.30683	50
0.36321	-0.08263	0.36321	-0.00242	0.36321	0.000213124	0.30683	50
0.36358	-0.08271	0.36358	-0.00249	0.36358	0.000213451	0.30683	50
0.36394	-0.08299	0.36394	-0.00277	0.36394	0.000213779	0.30683	50
0.36431	-0.08311	0.36431	-0.0029	0.36431	0.000214109	0.30661	50
0.36468	-0.0831	0.36468	-0.00288	0.36468	0.00021444	0.30661	50
0.36504	-0.08319	0.36504	-0.00298	0.36504	0.000214772	0.30575	50
0.36541	-0.08286	0.36541	-0.00265	0.36541	0.000215105	0.30575	50
0.36578	-0.08277	0.36578	-0.00255	0.36578	0.00021544	0.30575	50
0.36615	-0.0824	0.36615	-0.00218	0.36615	0.000215778	0.30575	50
0.36651	-0.08215	0.36651	-0.00193	0.36651	0.000216116	0.30575	50
0.36688	-0.08225	0.36688	-0.00203	0.36688	0.000216456	0.3051	50
0.36725	-0.08257	0.36725	-0.00235	0.36725	0.000216797	0.3051	50
0.36762	-0.08241	0.36762	-0.00219	0.36762	0.000217143	0.3051	50
0.36799	-0.08214	0.36799	-0.00192	0.36799	0.000217487	0.3051	50
0.36836	-0.08198	0.36836	-0.00176	0.36836	0.000217834	0.30489	50
0.36873	-0.08137	0.36873	-0.00115	0.36873	0.000218181	0.30489	50
0.3691	-0.08133	0.3691	-0.00112	0.3691	0.000218529	0.30489	50
0.36947	-0.08103	0.36947	-0.000809168	0.36947	0.000218882	0.30489	50
0.36984	-0.08105	0.36984	-0.000826464	0.36984	0.000219231	0.30489	50
0.37022	-0.08102	0.37022	-0.000802937	0.37022	0.000219592	0.30404	50
0.37059	-0.08105	0.37059	-0.000834107	0.37059	0.000219944	0.30404	50
0.37096	-0.08098	0.37096	-0.000760475	0.37096	0.000220301	0.30404	50
0.37133	-0.08099	0.37133	-0.00077454	0.37133	0.000220662	0.30404	50
0.37171	-0.08054	0.37171	-0.000322966	0.37171	0.000221022	0.30341	50
0.37208	-0.08041	0.37208	-0.000191102	0.37208	0.000221384	0.30341	50
0.37246	-0.08063	0.37246	-0.000411512	0.37246	0.000221749	0.30341	50
0.37283	-0.08076	0.37283	-0.000540154	0.37283	0.000222115	0.30341	50
0.37321	-0.08087	0.37321	-0.000645692	0.37321	0.000222483	0.3032	50
0.37358	-0.08095	0.37358	-0.000726052	0.37358	0.000222854	0.3032	50
0.37396	-0.08087	0.37396	-0.000645852	0.37396	0.000223226	0.3032	50
0.37433	-0.08077	0.37433	-0.000546996	0.37433	0.000223595	0.3032	50
0.37471	-0.0804	0.37471	-0.000174005	0.37471	0.000223972	0.30237	50
0.37509	-0.07983	0.37509	0.000392618	0.37509	0.000224349	0.30237	50
0.37546	-0.08027	0.37546	-4.69573e-05	0.37546	0.00022473	0.30237	50
0.37584	-0.08104	0.37584	-0.000819681	0.37584	0.00022511	0.30237	50
0.37622	-0.0808	0.37622	-0.000575025	0.37622	0.000225494	0.30237	50
0.3766	-0.08003	0.3766	0.000195731	0.3766	0.000225877	0.30237	50
0.37698	-0.07998	0.37698	0.000246791	0.37698	0.000226264	0.30175	50
0.37736	-0.07958	0.37736	0.000643222	0.37736	0.000226651	0.30175	50
0.37773	-0.07956	0.37773	0.000662662	0.37773	0.000227041	0.30175	50
0.37811	-0.07911	0.37811	0.00112	0.37811	0.000227433	0.30175	50
0.37849	-0.07913	0.37849	0.00109	0.37849	0.000227826	0.30175	50
0.37888	-0.07871	0.37888	0.00151	0.37888	0.000228224	0.30175	50
0.37926	-0.07876	0.37926	0.00147	0.37926	0.000228621	0.30175	50
0.37964	-0.07809	0.37964	0.00213	0.37964	0.000229021	0.30175	50
0.38002	-0.07818	0.38002	0.00205	0.38002	0.000229424	0.30175	50
0.3804	-0.07842	0.3804	0.00181	0.3804	0.000229827	0.30175	50
0.38078	-0.07849	0.38078	0.00174	0.38078	0.000230233	0.30175	50
0.38117	-0.07844	0.38117	0.00179	0.38117	0.000230641	0.30175	50
0.38155	-0.07847	0.38155	0.00176	0.38155	0.00023105	0.30072	50
0.38193	-0.07798	0.38193	0.00225	0.38193	0.000231463	0.30072	50
0.38232	-0.07793	0.38232	0.0023	0.38232	0.000231876	0.30011	50
0.3827	-0.07724	0.3827	0.00299	0.3827	0.000232293	0.30011	50
0.38309	-0.07712	0.38309	0.00312	0.38309	0.000232712	0.30011	50
0.38347	-0.0777	0.38347	0.00253	0.38347	0.000233134	0.30011	50
0.38386	-0.07775	0.38386	0.00249	0.38386	0.000233555	0.30011	50
0.38424	-0.07792	0.38424	0.00232	0.38424	0.000233981	0.29991	50
0.38463	-0.07787	0.38463	0.00236	0.38463	0.000234407	0.29991	50
0.38502	-0.07877	0.38502	0.00146	0.38502	0.000234836	0.29991	50
0.38541	-0.07888	0.38541	0.00135	0.38541	0.000235269	0.29991	50
0.38579	-0.07873	0.38579	0.00151	0.38579	0.000235702	0.29991	50
0.38618	-0.07857	0.38618	0.00167	0.38618	0.00023614	0.29991	50
0.38657	-0.07837	0.38657	0.00187	0.38657	0.000236578	0.2991	50
0.38696	-0.07818	0.38696	0.00205	0.38696	0.000237018	0.2991	50
0.38735	-0.07807	0.38735	0.00217	0.38735	0.000237461	0.2991	50
0.38774	-0.07791	0.38774	0.00233	0.38774	0.000237908	0.2991	50
0.38813	-0.07841	0.38813	0.00183	0.38813	0.000238354	0.2991	50
0.38852	-0.07844	0.38852	0.0018	0.38852	0.000238805	0.2991	50
0.38891	-0.07855	0.38891	0.00168	0.38891	0.000239258	0.2985	50
0.3893	-0.07847	0.3893	0.00177	0.3893	0.000239713	0.2985	50
0.38969	-0.07819	0.38969	0.00205	0.38969	0.000240172	0.2985	50
0.39008	-0.078	0.39008	0.00224	0.39008	0.000240632	0.2985	50
0.39047	-0.07758	0.39047	0.00266	0.39047	0.000241093	0.2985	50
0.39087	-0.07737	0.39087	0.00287	0.39087	0.00024156	0.2985	50
0.39126	-0.07832	0.39126	0.00193	0.39126	0.000242026	0.2985	50
0.39165	-0.07854	0.39165	0.0017	0.39165	0.000242497	0.2985	50
0.39205	-0.07827	0.39205	0.00197	0.39205	0.000242971	0.2985	50
0.39244	-0.07818	0.39244	0.00207	0.39244	0.000243445	0.2983	50
0.39284	-0.07807	0.39284	0.00217	0.39284	0.000243924	0.2983	50
0.39323	-0.07806	0.39323	0.00218	0.39323	0.000244405	0.29691	50
0.39363	-0.07836	0.39363	0.00188	0.39363	0.000244888	0.29691	50
0.39402	-0.07848	0.39402	0.00176	0.39402	0.000245376	0.29691	50
0.39442	-0.07831	0.39442	0.00194	0.39442	0.000245863	0.29691	50
0.39481	-0.07838	0.39481	0.00186	0.39481	0.000246355	0.29691	50
0.39521	-0.07805	0.39521	0.0022	0.39521	0.000246849	0.29691	50
0.39561	-0.07816	0.39561	0.00209	0.39561	0.000247347	0.29691	50
0.39601	-0.07741	0.39601	0.00284	0.39601	0.000247846	0.29691	50
0.39641	-0.07754	0.39641	0.00271	0.39641	0.000248349	0.29691	50
0.3968	-0.07781	0.3968	0.00244	0.3968	0.000248855	0.29691	50
0.3972	-0.07807	0.3972	0.00218	0.3972	0.000249364	0.29691	50
0.3976	-0.07729	0.3976	0.00296	0.3976	0.000249876	0.29691	50
0.398	-0.07755	0.398	0.0027	0.398	0.000250391	0.29672	50
0.3984	-0.07703	0.3984	0.00322	0.3984	0.000250908	0.29672	50
0.3988	-0.07729	0.3988	0.00297	0.3988	0.000251429	0.29672	50
0.3992	-0.0768	0.3992	0.00346	0.3992	0.000251953	0.29672	50
0.3996	-0.07709	0.3996	0.00317	0.3996	0.00025248	0.29672	50
0.40001	-0.0768	0.40001	0.00345	0.40001	0.000253009	0.29672	50
0.40041	-0.07707	0.40041	0.00319	0.40041	0.000253542	0.29672	50
0.40081	-0.07663	0.40081	0.00363	0.40081	0.000254078	0.29672	50
0.40121	-0.07681	0.40121	0.00345	0.40121	0.000254618	0.29593	50
0.40162	-0.07617	0.40162	0.00409	0.40162	0.000255161	0.29593	50
0.40202	-0.07624	0.40202	0.00401	0.40202	0.000255706	0.29535	50
0.40243	-0.07545	0.40243	0.0048	0.40243	0.000256257	0.29535	50
0.40283	-0.07575	0.40283	0.00451	0.40283	0.000256808	0.29535	50
0.40324	-0.07542	0.40324	0.00484	0.40324	0.000257364	0.29535	50
0.40364	-0.07576	0.40364	0.0045	0.40364	0.000257923	0.29439	50
0.40405	-0.07553	0.40405	0.00473	0.40405	0.000258486	0.29381	50
0.40445	-0.07576	0.40445	0.00449	0.40445	0.000259051	0.29381	50
0.40486	-0.07562	0.40486	0.00464	0.40486	0.000259621	0.29381	50
0.40527	-0.07591	0.40527	0.00435	0.40527	0.000260194	0.29381	50
0.40567	-0.07597	0.40567	0.00429	0.40567	0.000260771	0.29381	50
0.40608	-0.07577	0.40608	0.00449	0.40608	0.000261351	0.29381	50
0.40649	-0.07574	0.40649	0.00452	0.40649	0.000261935	0.29362	50
0.4069	-0.07587	0.4069	0.00439	0.4069	0.000262523	0.29287	50
0.40731	-0.07611	0.40731	0.00415	0.40731	0.000263112	0.29287	50
0.40772	-0.07667	0.40772	0.0036	0.40772	0.000263707	0.29287	50
0.40813	-0.07708	0.40813	0.00319	0.40813	0.000264306	0.29287	50
0.40854	-0.07675	0.40854	0.00351	0.40854	0.000264909	0.29287	50
0.40895	-0.07715	0.40895	0.00312	0.40895	0.000265515	0.29287	50
0.40936	-0.07683	0.40936	0.00344	0.40936	0.000266125	0.29287	50
0.40977	-0.07733	0.40977	0.00294	0.40977	0.000266739	0.29287	50
0.41018	-0.07738	0.41018	0.00288	0.41018	0.000267356	0.29287	50
0.4106	-0.0778	0.4106	0.00247	0.4106	0.000267978	0.29287	50
0.41101	-0.07744	0.41101	0.00283	0.41101	0.000268605	0.29287	50
0.41142	-0.0779	0.41142	0.00237	0.41142	0.000269235	0.2923	50
0.41184	-0.07776	0.41184	0.00251	0.41184	0.000269869	0.2923	50
0.41225	-0.07836	0.41225	0.00191	0.41225	0.000270507	0.2923	50
0.41266	-0.07862	0.41266	0.00165	0.41266	0.00027115	0.2923	50
0.41308	-0.07895	0.41308	0.00132	0.41308	0.000271796	0.2923	50
0.41349	-0.07915	0.41349	0.00113	0.41349	0.000272447	0.2923	50
0.41391	-0.07944	0.41391	0.00082874	0.41391	0.000273103	0.2923	50
0.41433	-0.07979	0.41433	0.000480215	0.41433	0.000273763	0.2923	50
0.41474	-0.08018	0.41474	9.62539e-05	0.41474	0.000274427	0.2923	50
0.41516	-0.08067	0.41516	-0.000393877	0.41516	0.000275096	0.2923	50
0.41558	-0.08103	0.41558	-0.000752711	0.41558	0.000275769	0.29211	50
0.41599	-0.08153	0.41599	-0.00126	0.41599	0.000276447	0.29211	50
0.41641	-0.08107	0.41641	-0.000791527	0.41641	0.000277129	0.29211	50
0.41683	-0.08173	0.41683	-0.00145	0.41683	0.000277816	0.29211	50
0.41725	-0.08182	0.41725	-0.00154	0.41725	0.000278508	0.29137	50
0.41767	-0.08217	0.41767	-0.0019	0.41767	0.000279205	0.29137	50
0.41809	-0.08194	0.41809	-0.00166	0.41809	0.000279906	0.29137	50
0.41851	-0.0822	0.41851	-0.00192	0.41851	0.000280612	0.29081	50
0.41893	-0.08226	0.41893	-0.00198	0.41893	0.000281324	0.29081	50
0.41935	-0.08233	0.41935	-0.00205	0.41935	0.00028204	0.29081	50
0.41977	-0.08256	0.41977	-0.00228	0.41977	0.000282762	0.29081	50
0.4202	-0.08244	0.4202	-0.00216	0.4202	0.000283488	0.29081	50
0.42062	-0.08286	0.42062	-0.00258	0.42062	0.00028422	0.29063	50
0.42104	-0.08155	0.42104	-0.00127	0.42104	0.000284956	0.29063	50
0.42146	-0.08206	0.42146	-0.00178	0.42146	0.000285698	0.29063	50
0.42189	-0.08178	0.42189	-0.00149	0.42189	0.000286446	0.29063	50
0.42231	-0.0822	0.42231	-0.00192	0.42231	0.000287199	0.28989	50
0.42274	-0.08178	0.42274	-0.0015	0.42274	0.000287957	0.28989	50
0.42316	-0.08203	0.42316	-0.00174	0.42316	0.000288721	0.28989	50
0.42359	-0.08195	0.42359	-0.00167	0.42359	0.000289491	0.28989	50
0.42401	-0.08185	0.42401	-0.00156	0.42401	0.000290266	0.28989	50
0.42444	-0.08192	0.42444	-0.00163	0.42444	0.000291047	0.28935	50
0.42487	-0.08153	0.42487	-0.00123	0.42487	0.000291833	0.28935	50
0.42529	-0.08186	0.42529	-0.00157	0.42529	0.000292626	0.28935	50
0.42572	-0.08187	0.42572	-0.00158	0.42572	0.000293424	0.28935	50
0.42615	-0.08249	0.42615	-0.00219	0.42615	0.000294229	0.28844	50
0.42658	-0.08214	0.42658	-0.00184	0.42658	0.000295039	0.28844	50
0.42701	-0.08253	0.42701	-0.00223	0.42701	0.000295856	0.28844	50
0.42744	-0.08223	0.42744	-0.00193	0.42744	0.000296679	0.28844	50
0.42786	-0.08252	0.42786	-0.00222	0.42786	0.000297508	0.28844	50
0.42829	-0.0827	0.42829	-0.0024	0.42829	0.000298343	0.2879	50
0.42873	-0.08252	0.42873	-0.00222	0.42873	0.000299185	0.2879	50
0.42916	-0.08278	0.42916	-0.00248	0.42916	0.000300034	0.2879	50
0.42959	-0.08203	0.42959	-0.00173	0.42959	0.000300889	0.2879	50
0.43002	-0.08251	0.43002	-0.00221	0.43002	0.000301751	0.2879	50
0.43045	-0.08211	0.43045	-0.00181	0.43045	0.00030262	0.2879	50
0.43088	-0.08255	0.43088	-0.00225	0.43088	0.000303496	0.2879	50
0.43132	-0.08208	0.43132	-0.00178	0.43132	0.000304378	0.2879	50
0.43175	-0.08249	0.43175	-0.00219	0.43175	0.000305267	0.2879	50
0.43219	-0.0828	0.43219	-0.0025	0.43219	0.000306164	0.2879	50
0.43262	-0.0828	0.43262	-0.00249	0.43262	0.000307069	0.28772	50
0.43305	-0.08317	0.43305	-0.00286	0.43305	0.00030798	0.28772	50
0.43349	-0.0823	0.43349	-0.00199	0.43349	0.000308898	0.28772	50
0.43393	-0.08279	0.43393	-0.00248	0.43393	0.000309825	0.28772	50
0.43436	-0.0825	0.43436	-0.00219	0.43436	0.000310758	0.28772	50
0.4348	-0.08292	0.4348	-0.00261	0.4348	0.0003117	0.28772	50
0.43524	-0.08263	0.43524	-0.00232	0.43524	0.000312649	0.28701	50
0.43567	-0.08267	0.43567	-0.00235	0.43567	0.000313606	0.28701	50
0.43611	-0.08266	0.43611	-0.00235	0.43611	0.000314571	0.28701	50
0.43655	-0.08238	0.43655	-0.00207	0.43655	0.000315546	0.28701	50
0.43699	-0.08278	0.43699	-0.00246	0.43699	0.000316527	0.28648	50
0.43743	-0.08266	0.43743	-0.00234	0.43743	0.000317517	0.28648	50
0.43787	-0.08314	0.43787	-0.00282	0.43787	0.000318515	0.28648	50
0.43831	-0.08205	0.43831	-0.00173	0.43831	0.000319522	0.28648	50
0.43875	-0.08205	0.43875	-0.00173	0.43875	0.000320537	0.28648	50
0.43919	-0.08148	0.43919	-0.00116	0.43919	0.000321562	0.28648	50
0.43963	-0.08156	0.43963	-0.00124	0.43963	0.000322595	0.28648	50
0.44007	-0.082	0.44007	-0.00168	0.44007	0.000323638	0.2863	50
0.44051	-0.08175	0.44051	-0.00143	0.44051	0.00032469	0.2863	50
0.44096	-0.08228	0.44096	-0.00196	0.44096	0.000325751	0.2863	50
0.4414	-0.08167	0.4414	-0.00135	0.4414	0.000326821	0.2863	50
0.44184	-0.082	0.44184	-0.00167	0.44184	0.000327901	0.2856	50
0.44229	-0.08194	0.44229	-0.00161	0.44229	0.000328991	0.2856	50
0.44273	-0.08186	0.44273	-0.00154	0.44273	0.00033009	0.28507	50
0.44318	-0.0821	0.44318	-0.00177	0.44318	0.0003312	0.28507	50
0.44362	-0.0815	0.44362	-0.00117	0.44362	0.00033232	0.28507	50
0.44407	-0.0819	0.44407	-0.00157	0.44407	0.00033345	0.28507	50
0.44452	-0.08107	0.44452	-0.000736082	0.44452	0.000334591	0.28507	50
0.44496	-0.08132	0.44496	-0.000981722	0.44496	0.000335742	0.28507	50
0.44541	-0.08105	0.44541	-0.000711202	0.44541	0.000336904	0.28507	50
0.44586	-0.08114	0.44586	-0.000805164	0.44586	0.000338077	0.28507	50
0.44631	-0.08161	0.44631	-0.00127	0.44631	0.00033926	0.28507	50
0.44675	-0.08144	0.44675	-0.0011	0.44675	0.000340456	0.28507	50
0.4472	-0.08195	0.4472	-0.00161	0.4472	0.000341662	0.2849	50
0.44765	-0.08137	0.44765	-0.00103	0.44765	0.00034288	0.2849	50
0.4481	-0.08155	0.4481	-0.0012	0.4481	0.000344111	0.28421	50
0.44855	-0.08136	0.44855	-0.00102	0.44855	0.000345352	0.28414	50
0.449	-0.08097	0.449	-0.000621121	0.449	0.000346607	0.28414	50
0.44946	-0.08117	0.44946	-0.000824962	0.44946	0.000347873	0.28414	50
0.44991	-0.08109	0.44991	-0.000745318	0.44991	0.000349152	0.28414	50
0.45036	-0.08157	0.45036	-0.00122	0.45036	0.000350443	0.28414	50
0.45081	-0.08187	0.45081	-0.00152	0.45081	0.000351749	0.28414	50
0.45127	-0.08189	0.45127	-0.00153	0.45127	0.000353067	0.28414	50
0.45172	-0.08191	0.45172	-0.00156	0.45172	0.000354398	0.28414	50
0.45217	-0.08121	0.45217	-0.000857001	0.45217	0.000355742	0.28414	50
0.45263	-0.08132	0.45263	-0.000959895	0.45263	0.000357101	0.28362	50
0.45308	-0.08045	0.45308	-9.42432e-05	0.45308	0.000358473	0.28362	50
0.45354	-0.08059	0.45354	-0.000234137	0.45354	0.00035986	0.28362	50
0.45399	-0.08037	0.45399	-1.43279e-05	0.45399	0.000361262	0.28362	50
0.45445	-0.08004	0.45445	0.000318685	0.45445	0.000362678	0.28362	50
0.45491	-0.08016	0.45491	0.000203149	0.45491	0.000364109	0.28362	50
0.45536	-0.07951	0.45536	0.000858761	0.45536	0.000365555	0.28362	50
0.45582	-0.07967	0.45582	0.00069205	0.45582	0.000367017	0.28277	50
0.45628	-0.07893	0.45628	0.00144	0.45628	0.000368495	0.28277	50
0.45674	-0.07883	0.45674	0.00154	0.45674	0.000369988	0.28226	50
0.4572	-0.07883	0.4572	0.00154	0.4572	0.000371498	0.28226	50
0.45766	-0.07806	0.45766	0.00231	0.45766	0.000373024	0.28226	50
0.45812	-0.07811	0.45812	0.00227	0.45812	0.000374568	0.28226	50
0.45858	-0.07813	0.45858	0.00224	0.45858	0.000376128	0.28226	50
0.45904	-0.07814	0.45904	0.00224	0.45904	0.000377707	0.28226	50
0.4595	-0.07786	0.4595	0.00251	0.4595	0.000379303	0.28209	50
0.45996	-0.07775	0.45996	0.00262	0.45996	0.000380917	0.28209	50
0.46042	-0.07808	0.46042	0.0023	0.46042	0.000382549	0.28209	50
0.46089	-0.07728	0.46089	0.0031	0.46089	0.000384201	0.28209	50
0.46135	-0.07732	0.46135	0.00307	0.46135	0.000385871	0.28209	50
0.46181	-0.07722	0.46181	0.00317	0.46181	0.000387561	0.28209	50
0.46228	-0.07703	0.46228	0.00335	0.46228	0.000389271	0.28209	50
0.46274	-0.07723	0.46274	0.00316	0.46274	0.000391001	0.28209	50
0.46321	-0.07743	0.46321	0.00296	0.46321	0.000392752	0.28209	50
0.46367	-0.07761	0.46367	0.00278	0.46367	0.000394524	0.28209	50
0.46414	-0.07722	0.46414	0.00318	0.46414	0.000396317	0.28142	50
0.46461	-0.07707	0.46461	0.00332	0.46461	0.000398132	0.28142	50
0.46507	-0.07724	0.46507	0.00316	0.46507	0.00039997	0.28142	50
0.46554	-0.07709	0.46554	0.00331	0.46554	0.00040183	0.28142	50
0.46601	-0.07729	0.46601	0.00311	0.46601	0.000403713	0.28092	50
0.46648	-0.07769	0.46648	0.00271	0.46648	0.000405619	0.28092	50
0.46694	-0.07768	0.46694	0.00273	0.46694	0.00040755	0.28092	50
0.46741	-0.07795	0.46741	0.00246	0.46741	0.000409507	0.28092	50
0.46788	-0.07851	0.46788	0.0019	0.46788	0.000411487	0.28092	50
0.46835	-0.07889	0.46835	0.00152	0.46835	0.000413493	0.28092	50
0.46882	-0.07945	0.46882	0.00096049	0.46882	0.000415526	0.28075	50
0.4693	-0.07954	0.4693	0.000874001	0.4693	0.000417586	0.28075	50
0.46977	-0.07991	0.46977	0.000512164	0.46977	0.000419671	0.28075	50
0.47024	-0.07991	0.47024	0.000505885	0.47024	0.000421785	0.28009	50
0.47071	-0.08006	0.47071	0.000356895	0.47071	0.000423928	0.28009	50
0.47119	-0.0805	0.47119	-7.3758e-05	0.47119	0.0004261	0.28009	50
0.47166	-0.08005	0.47166	0.000374199	0.47166	0.000428301	0.28009	50
0.47213	-0.07986	0.47213	0.00056999	0.47213	0.000430533	0.2796	50
0.47261	-0.08003	0.47261	0.000404289	0.47261	0.000432794	0.2796	50
0.47308	-0.08028	0.47308	0.000152176	0.47308	0.00043509	0.2796	50
0.47356	-0.08114	0.47356	-0.00070044	0.47356	0.000437415	0.2796	50
0.47403	-0.08101	0.47403	-0.000574711	0.47403	0.000439778	0.2796	50
0.47451	-0.08112	0.47451	-0.000682376	0.47451	0.00044217	0.2796	50
0.47499	-0.08099	0.47499	-0.000545855	0.47499	0.000444598	0.2796	50
0.47546	-0.0811	0.47546	-0.000654791	0.47546	0.000447061	0.2796	50
0.47594	-0.08146	0.47594	-0.00101	0.47594	0.000449561	0.2796	50
0.47642	-0.0815	0.47642	-0.00105	0.47642	0.000452099	0.2796	50
0.4769	-0.08166	0.4769	-0.00121	0.4769	0.000454674	0.27943	50
0.47738	-0.08221	0.47738	-0.00176	0.47738	0.000457289	0.27943	50
0.47786	-0.08235	0.47786	-0.00189	0.47786	0.000459942	0.27943	50
0.47834	-0.08265	0.47834	-0.00219	0.47834	0.000462637	0.27943	50
0.47882	-0.08289	0.47882	-0.00243	0.47882	0.000465374	0.27878	50
0.4793	-0.08303	0.4793	-0.00256	0.4793	0.000468154	0.27878	50
0.47978	-0.0833	0.47978	-0.00284	0.47978	0.000470977	0.27878	50
0.48026	-0.08326	0.48026	-0.00278	0.48026	0.000473845	0.27829	50
0.48075	-0.0833	0.48075	-0.00283	0.48075	0.00047676	0.27829	50
0.48123	-0.08294	0.48123	-0.00246	0.48123	0.000479722	0.27829	50
0.48171	-0.08291	0.48171	-0.00243	0.48171	0.000482733	0.27829	50
0.4822	-0.08296	0.4822	-0.00248	0.4822	0.000485794	0.27829	50
0.48268	-0.08285	0.48268	-0.00236	0.48268	0.000488907	0.27829	50
0.48317	-0.0828	0.48317	-0.00231	0.48317	0.000492072	0.27829	50
0.48365	-0.08274	0.48365	-0.00225	0.48365	0.000495292	0.27748	50
0.48414	-0.08263	0.48414	-0.00213	0.48414	0.000498565	0.27748	50
0.48463	-0.08249	0.48463	-0.002	0.48463	0.000501896	0.27748	50
0.48511	-0.08153	0.48511	-0.00103	0.48511	0.000505288	0.27748	50
0.4856	-0.08134	0.4856	-0.000832994	0.4856	0.000508738	0.277	50
0.48609	-0.08128	0.48609	-0.00077558	0.48609	0.000512251	0.277	50
0.48658	-0.08099	0.48658	-0.000478532	0.48658	0.000515828	0.277	50
0.48707	-0.08081	0.48707	-0.000290991	0.48707	0.000519471	0.277	50
0.48755	-0.08065	0.48755	-0.000126104	0.48755	0.000523182	0.277	50
0.48804	-0.08033	0.48804	0.000190233	0.48804	0.000526961	0.277	50
0.48854	-0.07984	0.48854	0.000687223	0.48854	0.000530826	0.277	50
0.48903	-0.07975	0.48903	0.000780246	0.48903	0.000534755	0.27684	50
0.48952	-0.0796	0.48952	0.000936757	0.48952	0.000538746	0.27684	50
0.49001	-0.07916	0.49001	0.00138	0.49001	0.000542829	0.27684	50
0.4905	-0.0791	0.4905	0.00144	0.4905	0.000546982	0.27684	50
0.49099	-0.07902	0.49099	0.00153	0.49099	0.000551234	0.27621	50
0.49149	-0.07866	0.49149	0.00189	0.49149	0.000555567	0.27621	50
0.49198	-0.07862	0.49198	0.00193	0.49198	0.000559988	0.27621	50
0.49248	-0.07843	0.49248	0.00213	0.49248	0.000564494	0.27621	50
0.49297	-0.07825	0.49297	0.00232	0.49297	0.00056911	0.27621	50
0.49347	-0.07832	0.49347	0.00225	0.49347	0.000573812	0.27621	50
0.49396	-0.07834	0.49396	0.00223	0.49396	0.00057861	0.27574	50
0.49446	-0.07888	0.49446	0.0017	0.49446	0.00058353	0.27574	50
0.49496	-0.07912	0.49496	0.00146	0.49496	0.00058856	0.27574	50
0.49545	-0.07949	0.49545	0.0011	0.49545	0.000593695	0.27574	50
0.49595	-0.07977	0.49595	0.000822748	0.49595	0.00059895	0.27574	50
0.49645	-0.07988	0.49645	0.000715781	0.49645	0.000604321	0.27574	50
0.49695	-0.08011	0.49695	0.000492295	0.49695	0.000609824	0.27574	50
0.49745	-0.08031	0.49745	0.000295363	0.49745	0.000615455	0.27574	50
0.49795	-0.08031	0.49795	0.000304754	0.49795	0.000621217	0.27574	50
0.49845	-0.08035	0.49845	0.000272241	0.49845	0.000627127	0.27574	50
0.49895	-0.08084	0.49895	-0.000216598	0.49895	0.000633182	0.27574	50
0.49945	-0.08141	0.49945	-0.00077278	0.49945	0.000639383	0.27574	50
0.49995	-0.08181	0.49995	-0.00117	0.49995	0.000645747	0.27558	50
0.50045	-0.08194	0.50045	-0.00129	0.50045	0.000652272	0.27558	50
0.50096	-0.08192	0.50096	-0.00127	0.50096	0.000658976	0.27558	50
0.50146	-0.08221	0.50146	-0.00155	0.50146	0.00066585	0.27558	50
0.50196	-0.08222	0.50196	-0.00155	0.50196	0.000672917	0.27448	50
0.50247	-0.08181	0.50247	-0.00114	0.50247	0.000680172	0.27448	50
0.50297	-0.08191	0.50297	-0.00123	0.50297	0.000687636	0.27448	50
0.50348	-0.08185	0.50348	-0.00117	0.50348	0.000695306	0.27433	50
0.50399	-0.08219	0.50399	-0.00149	0.50399	0.000703201	0.27433	50
0.50449	-0.08216	0.50449	-0.00145	0.50449	0.00071133	0.27433	50
0.505	-0.08187	0.505	-0.00116	0.505	0.0007197	0.27433	50
0.50551	-0.08151	0.50551	-0.000793522	0.50551	0.000728325	0.27433	50
0.50601	-0.08122	0.50601	-0.000487132	0.50601	0.00073722	0.27433	50
0.50652	-0.08044	0.50652	0.000295072	0.50652	0.000746391	0.27371	50
0.50703	-0.08021	0.50703	0.000532049	0.50703	0.00075586	0.27371	50
0.50754	-0.08039	0.50754	0.000363913	0.50754	0.00076561	0.27371	50
0.50805	-0.08034	0.50805	0.000426055	0.50805	0.000775751	0.27371	50
0.50856	-0.0808	0.50856	-2.34251e-05	0.50856	0.000786207	0.27371	50
0.50907	-0.08087	0.50907	-8.63261e-05	0.50907	0.000797058	0.27371	50
0.50958	-0.0803	0.50958	0.000500335	0.50958	0.000808251	0.27325	50
0.5101	-0.08044	0.5101	0.000365607	0.5101	0.000819852	0.27325	50
0.51061	-0.08052	0.51061	0.000301736	0.51061	0.000831931	0.27325	50
0.51112	-0.08022	0.51112	0.000608644	0.51112	0.000844427	0.27325	50
0.51164	-0.08055	0.51164	0.000298226	0.51164	0.000857403	0.27325	50
0.51215	-0.08053	0.51215	0.000324305	0.51215	0.000870937	0.27325	50
0.51266	-0.07967	0.51266	0.0012	0.51266	0.000885029	0.27325	50
0.51318	-0.08	0.51318	0.00088729	0.51318	0.000899708	0.27325	50
0.51369	-0.07994	0.51369	0.00096143	0.51369	0.00091504	0.27325	50
0.51421	-0.07879	0.51421	0.00213	0.51421	0.00093104	0.27248	50
0.51473	-0.07834	0.51473	0.00259	0.51473	0.00094779	0.27248	50
0.51525	-0.0779	0.51525	0.00304	0.51525	0.000965338	0.27203	50
0.51576	-0.07726	0.51576	0.00371	0.51576	0.000983729	0.27203	50
0.51628	-0.07714	0.51628	0.00385	0.51628	0.001	0.27203	50
0.5168	-0.07688	0.5168	0.00412	0.5168	0.00102	0.27203	50
0.51732	-0.07636	0.51732	0.00466	0.51732	0.00104	0.27203	50
0.51784	-0.07651	0.51784	0.00453	0.51784	0.00107	0.27203	50
0.51836	-0.0764	0.51836	0.00467	0.51836	0.00109	0.27203	50
0.51888	-0.07552	0.51888	0.00557	0.51888	0.00112	0.27203	50
0.5194	-0.07585	0.5194	0.00527	0.5194	0.00114	0.27203	50
0.51992	-0.07593	0.51992	0.00521	0.51992	0.00117	0.27203	50
0.52045	-0.07546	0.52045	0.00571	0.52045	0.0012	0.27203	50
0.52097	-0.07574	0.52097	0.00546	0.52097	0.00123	0.27203	50
0.52149	-0.07584	0.52149	0.00539	0.52149	0.00127	0.27203	50
0.52202	-0.07552	0.52202	0.00575	0.52202	0.0013	0.27203	50
0.52254	-0.07545	0.52254	0.00585	0.52254	0.00134	0.27188	50
0.52307	-0.0753	0.52307	0.00604	0.52307	0.00138	0.27188	50
0.52359	-0.07437	0.52359	0.00701	0.52359	0.00143	0.27188	50
0.52412	-0.07383	0.52412	0.0076	0.52412	0.00147	0.27188	50
0.52464	-0.07353	0.52464	0.00794	0.52464	0.00152	0.27188	50
0.52517	-0.07302	0.52517	0.00851	0.52517	0.00157	0.27128	50
0.5257	-0.07301	0.5257	0.00856	0.5257	0.00163	0.27128	50
0.52623	-0.07323	0.52623	0.0084	0.52623	0.00169	0.27128	50
0.52676	-0.07332	0.52676	0.00837	0.52676	0.00175	0.27128	50
0.52728	-0.07306	0.52728	0.00869	0.52728	0.00182	0.27128	50
0.52781	-0.07325	0.52781	0.00856	0.52781	0.00189	0.27083	50
0.52835	-0.07327	0.52835	0.00862	0.52835	0.00196	0.27083	50
0.52888	-0.07362	0.52888	0.00834	0.52888	0.00204	0.27083	50
0.52941	-0.07421	0.52941	0.00783	0.52941	0.00212	0.27068	50
0.52994	-0.07444	0.52994	0.00768	0.52994	0.0022	0.27068	50
0.53047	-0.07427	0.53047	0.00793	0.53047	0.00228	0.27068	50
0.531	-0.07476	0.531	0.00752	0.531	0.00237	0.27068	50
0.53154	-0.07493	0.53154	0.00744	0.53154	0.00246	0.27068	50
0.53207	-0.07527	0.53207	0.00719	0.53207	0.00255	0.27008	50
0.53261	-0.07572	0.53261	0.00683	0.53261	0.00264	0.27008	50
0.53314	-0.07581	0.53314	0.00683	0.53314	0.00272	0.26964	50
0.53368	-0.0761	0.53368	0.00663	0.53368	0.00281	0.26964	50
0.53421	-0.07647	0.53421	0.00635	0.53421	0.0029	0.26964	50
0.53475	-0.07674	0.53475	0.00616	0.53475	0.00299	0.26964	50
0.53529	-0.07719	0.53529	0.0058	0.53529	0.00307	0.26964	50
0.53583	-0.07774	0.53583	0.00533	0.53583	0.00316	0.26964	50
0.53636	-0.07831	0.53636	0.00485	0.53636	0.00325	0.26964	50
0.5369	-0.07835	0.5369	0.0049	0.5369	0.00334	0.26964	50
0.53744	-0.07875	0.53744	0.00459	0.53744	0.00343	0.26949	50
0.53798	-0.07946	0.53798	0.00396	0.53798	0.00352	0.26949	50
0.53852	-0.07996	0.53852	0.00356	0.53852	0.00362	0.26949	50
0.53906	-0.08018	0.53906	0.00344	0.53906	0.00371	0.26949	50
0.53961	-0.08071	0.53961	0.00301	0.53961	0.00381	0.26891	50
0.54015	-0.08093	0.54015	0.00289	0.54015	0.00392	0.26891	50
0.54069	-0.08121	0.54069	0.00271	0.54069	0.00403	0.26891	50
0.54123	-0.08166	0.54123	0.00237	0.54123	0.00414	0.26891	50
0.54178	-0.0821	0.54178	0.00204	0.54178	0.00426	0.26891	50
0.54232	-0.08258	0.54232	0.00169	0.54232	0.00439	0.26891	50
0.54287	-0.08274	0.54287	0.00165	0.54287	0.00452	0.26891	50
0.54341	-0.08315	0.54341	0.00137	0.54341	0.00465	0.26891	50
0.54396	-0.08311	0.54396	0.00154	0.54396	0.00479	0.26891	50
0.5445	-0.08325	0.5445	0.00154	0.5445	0.00494	0.26891	50
0.54505	-0.08354	0.54505	0.0014	0.54505	0.00509	0.26847	50
0.5456	-0.08328	0.5456	0.00181	0.5456	0.00524	0.26847	50
0.54615	-0.08326	0.54615	0.00199	0.54615	0.0054	0.26847	50
0.5467	-0.08389	0.5467	0.00151	0.5467	0.00556	0.26847	50
0.54725	-0.08465	0.54725	0.000916539	0.54725	0.00573	0.26847	50
0.5478	-0.08464	0.5478	0.00109	0.5478	0.00589	0.26847	50
0.54835	-0.08467	0.54835	0.00123	0.54835	0.00606	0.26847	50
0.5489	-0.08502	0.5489	0.00104	0.5489	0.00623	0.26847	50
0.54945	-0.0849	0.54945	0.00133	0.54945	0.00639	0.26847	50
0.55	-0.08496	0.55	0.00143	0.55	0.00655	0.26847	50
0.55055	-0.08532	0.55055	0.00123	0.55055	0.00671	0.26775	50
0.55111	-0.08563	0.55111	0.00109	0.55111	0.00686	0.26775	50
0.55166	-0.08464	0.55166	0.00222	0.55166	0.007	0.26731	50
0.55221	-0.0847	0.55221	0.0023	0.55221	0.00713	0.26731	50
0.55277	-0.08502	0.55277	0.00211	0.55277	0.00725	0.26731	50
0.55332	-0.08459	0.55332	0.00266	0.55332	0.00735	0.26731	50
0.55388	-0.084	0.55388	0.00335	0.55388	0.00744	0.26731	50
0.55444	-0.08395	0.55444	0.00349	0.55444	0.00752	0.26731	50
0.55499	-0.08398	0.55499	0.00354	0.55499	0.00758	0.26731	50
0.55555	-0.08376	0.55555	0.00382	0.55555	0.00763	0.26717	50
0.55611	-0.08361	0.55611	0.00402	0.55611	0.00766	0.26717	50
0.55667	-0.08369	0.55667	0.00397	0.55667	0.00768	0.26717	50
0.55723	-0.08331	0.55723	0.00437	0.55723	0.00769	0.26717	50
0.55779	-0.08333	0.55779	0.00436	0.55779	0.00769	0.26717	50
0.55835	-0.08344	0.55835	0.00425	0.55835	0.00768	0.2666	50
0.55891	-0.08343	0.55891	0.00425	0.55891	0.00766	0.2666	50
0.55947	-0.08312	0.55947	0.00454	0.55947	0.00764	0.2666	50
0.56003	-0.08328	0.56003	0.00436	0.56003	0.00762	0.2666	50
0.56059	-0.08362	0.56059	0.004	0.56059	0.0076	0.2666	50
0.56116	-0.08331	0.56116	0.00429	0.56116	0.00757	0.2666	50
0.56172	-0.08309	0.56172	0.00448	0.56172	0.00755	0.2666	50
0.56229	-0.08317	0.56229	0.00438	0.56229	0.00754	0.2666	50
0.56285	-0.08353	0.56285	0.00401	0.56285	0.00753	0.2666	50
0.56342	-0.08307	0.56342	0.00446	0.56342	0.00753	0.2666	50
0.56398	-0.08261	0.56398	0.00492	0.56398	0.00754	0.26617	50
0.56455	-0.08239	0.56455	0.00515	0.56455	0.00756	0.26617	50
0.56512	-0.0823	0.56512	0.00526	0.56512	0.0076	0.26617	50
0.56568	-0.08208	0.56568	0.00552	0.56568	0.00764	0.26617	50
0.56625	-0.08193	0.56625	0.00571	0.56625	0.0077	0.26617	50
0.56682	-0.08193	0.56682	0.00577	0.56682	0.00777	0.26617	50
0.56739	-0.08149	0.56739	0.00628	0.56739	0.00786	0.26617	50
0.56796	-0.08162	0.56796	0.00624	0.56796	0.00795	0.26617	50
0.56853	-0.08151	0.56853	0.00644	0.56853	0.00806	0.26603	50
0.5691	-0.08135	0.5691	0.00671	0.5691	0.00817	0.26603	50
0.56967	-0.08083	0.56967	0.00734	0.56967	0.00829	0.26547	50
0.57025	-0.08093	0.57025	0.00736	0.57025	0.0084	0.26547	50
0.57082	-0.081	0.57082	0.0074	0.57082	0.00851	0.26547	50
0.57139	-0.08095	0.57139	0.00756	0.57139	0.00861	0.26505	50
0.57197	-0.08094	0.57197	0.00768	0.57197	0.00871	0.26505	50
0.57254	-0.08073	0.57254	0.00797	0.57254	0.00878	0.26505	50
0.57312	-0.08067	0.57312	0.00811	0.57312	0.00884	0.26505	50
0.57369	-0.08108	0.57369	0.00776	0.57369	0.00888	0.26505	50
0.57427	-0.0809	0.57427	0.00799	0.57427	0.00891	0.26491	50
0.57485	-0.08102	0.57485	0.00789	0.57485	0.00891	0.26491	50
0.57542	-0.08128	0.57542	0.00763	0.57542	0.00889	0.26491	50
0.576	-0.08101	0.576	0.00788	0.576	0.00886	0.26491	50
0.57658	-0.08121	0.57658	0.00765	0.57658	0.0088	0.26491	50
0.57716	-0.08123	0.57716	0.00757	0.57716	0.00874	0.26491	50
0.57774	-0.08123	0.57774	0.00751	0.57774	0.00866	0.26435	50
0.57832	-0.08061	0.57832	0.00805	0.57832	0.00857	0.26435	50
0.5789	-0.08047	0.5789	0.0081	0.5789	0.00847	0.26435	50
0.57948	-0.08051	0.57948	0.00796	0.57948	0.00836	0.26435	50
0.58006	-0.08083	0.58006	0.00753	0.58006	0.00825	0.26393	50
0.58065	-0.08045	0.58065	0.0078	0.58065	0.00813	0.26393	50
0.58123	-0.08009	0.58123	0.00804	0.58123	0.00801	0.26393	50
0.58181	-0.07971	0.58181	0.0083	0.58181	0.00789	0.26393	50
0.5824	-0.07941	0.5824	0.00848	0.5824	0.00778	0.26283	50
0.58298	-0.07873	0.58298	0.00905	0.58298	0.00766	0.26283	50
0.58357	-0.07829	0.58357	0.00937	0.58357	0.00755	0.26283	50
0.58416	-0.07781	0.58416	0.00973	0.58416	0.00744	0.26283	50
0.58474	-0.07736	0.58474	0.01007	0.58474	0.00733	0.26283	50
0.58533	-0.07633	0.58533	0.011	0.58533	0.00723	0.26283	50
0.58592	-0.07631	0.58592	0.01092	0.58592	0.00713	0.26283	50
0.58651	-0.07629	0.58651	0.01085	0.58651	0.00704	0.26283	50
0.5871	-0.07628	0.5871	0.01076	0.5871	0.00695	0.26283	50
0.58769	-0.07621	0.58769	0.01074	0.58769	0.00686	0.2627	50
0.58828	-0.07646	0.58828	0.0104	0.58828	0.00678	0.2627	50
0.58887	-0.07656	0.58887	0.01021	0.58887	0.00669	0.2627	50
0.58946	-0.07656	0.58946	0.01014	0.58946	0.00661	0.2627	50
0.59005	-0.07671	0.59005	0.00991	0.59005	0.00653	0.2627	50
0.59064	-0.07705	0.59064	0.00949	0.59064	0.00646	0.26216	50
0.59124	-0.07741	0.59124	0.00905	0.59124	0.00638	0.26216	50
0.59183	-0.07775	0.59183	0.00864	0.59183	0.00631	0.26216	50
0.59242	-0.07772	0.59242	0.00859	0.59242	0.00624	0.26216	50
0.59302	-0.07797	0.59302	0.00828	0.59302	0.00618	0.26216	50
0.59362	-0.07805	0.59362	0.00813	0.59362	0.00613	0.26216	50
0.59421	-0.07808	0.59421	0.00804	0.59421	0.00608	0.26175	50
0.59481	-0.07845	0.59481	0.00763	0.59481	0.00604	0.26175	50
0.59541	-0.07883	0.59541	0.00721	0.59541	0.00602	0.26175	50
0.596	-0.07895	0.596	0.00707	0.596	0.00601	0.26175	50
0.5966	-0.07902	0.5966	0.00699	0.5966	0.00602	0.26175	50
0.5972	-0.07918	0.5972	0.00684	0.5972	0.00606	0.26175	50
0.5978	-0.0791	0.5978	0.00696	0.5978	0.00611	0.26175	50
0.5984	-0.07926	0.5984	0.00686	0.5984	0.0062	0.26175	50
0.599	-0.07938	0.599	0.00682	0.599	0.00631	0.26175	50
0.59961	-0.07939	0.59961	0.00692	0.59961	0.00645	0.26175	50
0.60021	-0.07937	0.60021	0.00708	0.60021	0.00662	0.26175	50
0.60081	-0.07949	0.60081	0.00713	0.60081	0.00683	0.26175	50
0.60141	-0.07971	0.60141	0.00712	0.60141	0.00707	0.26175	50
0.60202	-0.07996	0.60202	0.00711	0.60202	0.00735	0.26175	50
0.60262	-0.07964	0.60262	0.00771	0.60262	0.00767	0.26175	50
0.60323	-0.08007	0.60323	0.0076	0.60323	0.00802	0.26162	50
0.60384	-0.08037	0.60384	0.00765	0.60384	0.00841	0.26162	50
0.60444	-0.08057	0.60444	0.00784	0.60444	0.00884	0.26162	50
0.60505	-0.08052	0.60505	0.00832	0.60505	0.00931	0.26162	50
0.60566	-0.08061	0.60566	0.0087	0.60566	0.00981	0.26162	50
0.60627	-0.08055	0.60627	0.00927	0.60627	0.01034	0.26108	50
0.60687	-0.08069	0.60687	0.00965	0.60687	0.0109	0.26108	50
0.60748	-0.08101	0.60748	0.00989	0.60748	0.01148	0.26108	50
0.60809	-0.08029	0.60809	0.01118	0.60809	0.01206	0.26108	50
0.6087	-0.08031	0.6087	0.01175	0.6087	0.01265	0.26068	50
0.60932	-0.08065	0.60932	0.012	0.60932	0.01323	0.26068	50
0.60993	-0.08078	0.60993	0.01245	0.60993	0.0138	0.26068	50
0.61054	-0.0802	0.61054	0.0136	0.61054	0.01434	0.26068	50
0.61115	-0.07927	0.61115	0.01507	0.61115	0.01484	0.26068	50
0.61177	-0.07914	0.61177	0.0157	0.61177	0.01529	0.26068	50
0.61238	-0.07894	0.61238	0.01635	0.61238	0.0157	0.26068	50
0.613	-0.0787	0.613	0.017	0.613	0.01606	0.26068	50
0.61361	-0.0781	0.61361	0.01796	0.61361	0.01636	0.26055	50
0.61423	-0.07786	0.61423	0.01849	0.61423	0.01661	0.26055	50
0.61485	-0.0776	0.61485	0.019	0.61485	0.0168	0.26055	50
0.61546	-0.07751	0.61546	0.01929	0.61546	0.01695	0.26055	50
0.61608	-0.07766	0.61608	0.01929	0.61608	0.01704	0.26055	50
0.6167	-0.07714	0.6167	0.0199	0.6167	0.0171	0.26055	50
0.61732	-0.07755	0.61732	0.01955	0.61732	0.01711	0.26001	50
0.61794	-0.078	0.61794	0.01911	0.61794	0.01708	0.26001	50
0.61856	-0.0784	0.61856	0.01868	0.61856	0.01702	0.26001	50
0.61918	-0.07869	0.61918	0.01833	0.61918	0.01692	0.26001	50
0.61981	-0.07866	0.61981	0.01826	0.61981	0.0168	0.26001	50
0.62043	-0.07909	0.62043	0.01771	0.62043	0.01664	0.26001	50
0.62105	-0.07913	0.62105	0.01751	0.62105	0.01645	0.25962	50
0.62168	-0.07904	0.62168	0.01741	0.62168	0.01623	0.25962	50
0.6223	-0.07901	0.6223	0.01722	0.6223	0.01598	0.25962	50
0.62293	-0.07896	0.62293	0.01701	0.62293	0.01568	0.25962	50
0.62355	-0.07912	0.62355	0.01657	0.62355	0.01536	0.25962	50
0.62418	-0.07886	0.62418	0.0165	0.62418	0.01499	0.25962	50
0.6248	-0.07845	0.6248	0.01655	0.6248	0.0146	0.25962	50
0.62543	-0.07812	0.62543	0.01648	0.62543	0.01418	0.25962	50
0.62606	-0.07792	0.62606	0.01625	0.62606	0.01373	0.25896	50
0.62669	-0.07776	0.62669	0.01597	0.62669	0.01326	0.25896	50
0.62732	-0.07759	0.62732	0.01567	0.62732	0.01278	0.25896	50
0.62795	-0.07764	0.62795	0.01515	0.62795	0.0123	0.25896	50
0.62858	-0.07813	0.62858	0.01417	0.62858	0.01181	0.25857	50
0.62921	-0.07853	0.62921	0.01328	0.62921	0.01133	0.25857	50
0.62984	-0.07852	0.62984	0.01281	0.62984	0.01085	0.25857	50
0.63048	-0.0792	0.63048	0.01164	0.63048	0.01038	0.25857	50
0.63111	-0.07972	0.63111	0.01066	0.63111	0.00993	0.25857	50
0.63174	-0.07998	0.63174	0.00995	0.63174	0.00949	0.25857	50
0.63238	-0.08073	0.63238	0.00876	0.63238	0.00907	0.25857	50
0.63301	-0.08107	0.63301	0.008	0.63301	0.00867	0.25857	50
0.63365	-0.08136	0.63365	0.00731	0.63365	0.00829	0.25844	50
0.63428	-0.08153	0.63428	0.00676	0.63428	0.00793	0.25844	50
0.63492	-0.08162	0.63492	0.00631	0.63492	0.00759	0.25844	50
0.63556	-0.08162	0.63556	0.00597	0.63556	0.00727	0.25844	50
0.6362	-0.0817	0.6362	0.00557	0.6362	0.00697	0.25844	50
0.63684	-0.08188	0.63684	0.00509	0.63684	0.00668	0.25844	50
0.63748	-0.08188	0.63748	0.0048	0.63748	0.00641	0.25793	50
0.63812	-0.08158	0.63812	0.00482	0.63812	0.00614	0.25793	50
0.63876	-0.08117	0.63876	0.00497	0.63876	0.00589	0.25793	50
0.6394	-0.08061	0.6394	0.00527	0.6394	0.00563	0.25793	50
0.64004	-0.08016	0.64004	0.00547	0.64004	0.00538	0.25793	50
0.64069	-0.07996	0.64069	0.00542	0.64069	0.00513	0.25793	50
0.64133	-0.07969	0.64133	0.00544	0.64133	0.00487	0.25793	50
0.64197	-0.07935	0.64197	0.00552	0.64197	0.00461	0.25793	50
0.64262	-0.07933	0.64262	0.00528	0.64262	0.00434	0.25754	50
0.64326	-0.07912	0.64326	0.00523	0.64326	0.00408	0.25754	50
0.64391	-0.07874	0.64391	0.00534	0.64391	0.00383	0.25754	50
0.64456	-0.0787	0.64456	0.00513	0.64456	0.00358	0.25754	50
0.6452	-0.07873	0.6452	0.00485	0.6452	0.00335	0.25741	50
0.64585	-0.07865	0.64585	0.0047	0.64585	0.00314	0.25741	50
0.6465	-0.07855	0.6465	0.00459	0.6465	0.00295	0.25741	50
0.64715	-0.07858	0.64715	0.00437	0.64715	0.00279	0.25741	50
0.6478	-0.07845	0.6478	0.00434	0.6478	0.00266	0.25741	50
0.64845	-0.07862	0.64845	0.00404	0.64845	0.00256	0.25741	50
0.6491	-0.07877	0.6491	0.00378	0.6491	0.00248	0.25741	50
0.64975	-0.07877	0.64975	0.00372	0.64975	0.00244	0.25652	50
0.65041	-0.07933	0.65041	0.00311	0.65041	0.00242	0.25652	50
0.65106	-0.07926	0.65106	0.00316	0.65106	0.00243	0.25652	50
0.65171	-0.07949	0.65171	0.00294	0.65171	0.00246	0.25652	50
0.65237	-0.07933	0.65237	0.00313	0.65237	0.0025	0.25652	50
0.65302	-0.07934	0.65302	0.00316	0.65302	0.00256	0.25652	50
0.65368	-0.07968	0.65368	0.00288	0.65368	0.00263	0.25652	50
0.65434	-0.07996	0.65434	0.00267	0.65434	0.00272	0.25652	50
0.65499	-0.07976	0.65499	0.00295	0.65499	0.00281	0.25652	50
0.65565	-0.07991	0.65565	0.00289	0.65565	0.0029	0.25652	50
0.65631	-0.07984	0.65631	0.00306	0.65631	0.003	0.25652	50
0.65697	-0.07975	0.65697	0.00325	0.65697	0.0031	0.25652	50
0.65763	-0.07972	0.65763	0.00337	0.65763	0.0032	0.25639	50
0.65829	-0.07987	0.65829	0.00333	0.65829	0.0033	0.25639	50
0.65895	-0.07995	0.65895	0.00335	0.65895	0.00341	0.25589	50
0.65961	-0.08004	0.65961	0.00336	0.65961	0.00351	0.25589	50
0.66028	-0.08025	0.66028	0.00326	0.66028	0.00363	0.25589	50
0.66094	-0.08047	0.66094	0.00316	0.66094	0.00375	0.25589	50
0.6616	-0.0807	0.6616	0.00305	0.6616	0.00387	0.25589	50
0.66227	-0.08087	0.66227	0.003	0.66227	0.00401	0.25589	50
0.66293	-0.08145	0.66293	0.00255	0.66293	0.00416	0.25589	50
0.6636	-0.0812	0.6636	0.00296	0.6636	0.00432	0.25589	50
0.66427	-0.08118	0.66427	0.00314	0.66427	0.0045	0.25551	50
0.66493	-0.08139	0.66493	0.00311	0.66493	0.0047	0.25551	50
0.6656	-0.08165	0.6656	0.00305	0.6656	0.00492	0.25551	50
0.66627	-0.08198	0.66627	0.00294	0.66627	0.00516	0.25551	50
0.66694	-0.08227	0.66694	0.00289	0.66694	0.00543	0.25551	50
0.66761	-0.0821	0.66761	0.00333	0.66761	0.00571	0.25551	50
0.66828	-0.08198	0.66828	0.00373	0.66828	0.00602	0.25551	50
0.66895	-0.08253	0.66895	0.00349	0.66895	0.00636	0.25551	50
0.66962	-0.08309	0.66962	0.00326	0.66962	0.00672	0.25551	50
0.67029	-0.08332	0.67029	0.00339	0.67029	0.0071	0.25551	50
0.67097	-0.08325	0.67097	0.00385	0.67097	0.0075	0.25551	50
0.67164	-0.08316	0.67164	0.00434	0.67164	0.00793	0.25551	50
0.67232	-0.08357	0.67232	0.00436	0.67232	0.00838	0.25551	50
0.67299	-0.08422	0.67299	0.00416	0.67299	0.00884	0.25489	50
0.67367	-0.08384	0.67367	0.00501	0.67367	0.00933	0.25451	50
0.67434	-0.08364	0.67434	0.00569	0.67434	0.00983	0.25451	50
0.67502	-0.08354	0.67502	0.00629	0.67502	0.01035	0.25451	50
0.6757	-0.08356	0.6757	0.00678	0.6757	0.01088	0.25451	50
0.67638	-0.08378	0.67638	0.0071	0.67638	0.01144	0.25439	50
0.67706	-0.08388	0.67706	0.00756	0.67706	0.01201	0.25439	50
0.67774	-0.08374	0.67774	0.00827	0.67774	0.0126	0.25439	50
0.67842	-0.08321	0.67842	0.0094	0.67842	0.01322	0.25439	50
0.6791	-0.08296	0.6791	0.01026	0.6791	0.01385	0.25439	50
0.67978	-0.0826	0.67978	0.01125	0.67978	0.0145	0.25439	50
0.68047	-0.08201	0.68047	0.01249	0.68047	0.01518	0.25439	50
0.68115	-0.08127	0.68115	0.01391	0.68115	0.01587	0.2539	50
0.68183	-0.08058	0.68183	0.01529	0.68183	0.01659	0.2539	50
0.68252	-0.08003	0.68252	0.01655	0.68252	0.01733	0.2539	50
0.6832	-0.07942	0.6832	0.01791	0.6832	0.01809	0.2539	50
0.68389	-0.07904	0.68389	0.01905	0.68389	0.01887	0.25353	50
0.68458	-0.07886	0.68458	0.02001	0.68458	0.01968	0.25353	50
0.68526	-0.07906	0.68526	0.02062	0.68526	0.02051	0.25353	50
0.68595	-0.07937	0.68595	0.02115	0.68595	0.02136	0.25353	50
0.68664	-0.07963	0.68664	0.02173	0.68664	0.0222	0.25353	50
0.68733	-0.07996	0.68733	0.02224	0.68733	0.02303	0.25353	50
0.68802	-0.08053	0.68802	0.02249	0.68802	0.02381	0.25353	50
0.68871	-0.0809	0.68871	0.02291	0.68871	0.02454	0.25353	50
0.6894	-0.08124	0.6894	0.02329	0.6894	0.02517	0.25353	50
0.6901	-0.08172	0.6901	0.02345	0.6901	0.02568	0.25353	50
0.69079	-0.08186	0.69079	0.02382	0.69079	0.02605	0.25341	50
0.69148	-0.0819	0.69148	0.02415	0.69148	0.02627	0.25341	50
0.69218	-0.08179	0.69218	0.02448	0.69218	0.02632	0.25341	50
0.69287	-0.08151	0.69287	0.02481	0.69287	0.02621	0.25341	50
0.69357	-0.08133	0.69357	0.02488	0.69357	0.02594	0.25292	50
0.69427	-0.08109	0.69427	0.02485	0.69427	0.02553	0.25292	50
0.69496	-0.0805	0.69496	0.02503	0.69496	0.025	0.25292	50
0.69566	-0.0801	0.69566	0.0249	0.69566	0.02437	0.25292	50
0.69636	-0.07982	0.69636	0.02455	0.69636	0.02366	0.25292	50
0.69706	-0.07978	0.69706	0.02389	0.69706	0.02291	0.25292	50
0.69776	-0.07949	0.69776	0.02342	0.69776	0.02212	0.25255	50
0.69846	-0.07915	0.69846	0.02297	0.69846	0.02133	0.25255	50
0.69916	-0.07888	0.69916	0.02246	0.69916	0.02056	0.25255	50
0.69986	-0.07855	0.69986	0.02201	0.69986	0.01981	0.25255	50
0.70057	-0.07869	0.70057	0.02111	0.70057	0.0191	0.25255	50
0.70127	-0.07916	0.70127	0.01993	0.70127	0.01844	0.25255	50
0.70198	-0.07932	0.70198	0.01912	0.70198	0.01785	0.25255	50
0.70268	-0.07923	0.70268	0.01862	0.70268	0.01732	0.25255	50
0.70339	-0.07936	0.70339	0.01796	0.70339	0.01688	0.25243	50
0.70409	-0.07948	0.70409	0.0174	0.70409	0.01651	0.25243	50
0.7048	-0.07958	0.7048	0.01693	0.7048	0.01623	0.25243	50
0.70551	-0.07995	0.70551	0.01627	0.70551	0.01603	0.25243	50
0.70622	-0.08045	0.70622	0.01558	0.70622	0.01591	0.25243	50
0.70693	-0.08062	0.70693	0.01529	0.70693	0.01588	0.25243	50
0.70764	-0.08064	0.70764	0.01524	0.70764	0.01592	0.25243	50
0.70835	-0.08032	0.70835	0.0156	0.70835	0.01604	0.25243	50
0.70906	-0.08018	0.70906	0.01586	0.70906	0.01621	0.25195	50
0.70977	-0.08035	0.70977	0.01586	0.70977	0.01644	0.25195	50
0.71048	-0.08016	0.71048	0.01628	0.71048	0.01669	0.25195	50
0.7112	-0.0798	0.7112	0.0169	0.7112	0.01697	0.25159	50
0.71191	-0.07937	0.71191	0.01759	0.71191	0.01723	0.25159	50
0.71263	-0.07883	0.71263	0.01841	0.71263	0.01748	0.25159	50
0.71334	-0.07828	0.71334	0.0192	0.71334	0.01768	0.25159	50
0.71406	-0.07789	0.71406	0.01979	0.71406	0.01782	0.25159	50
0.71478	-0.07757	0.71478	0.02024	0.71478	0.01788	0.25099	50
0.71549	-0.0771	0.71549	0.02078	0.71549	0.01787	0.25099	50
0.71621	-0.07667	0.71621	0.0212	0.71621	0.01778	0.25099	50
0.71693	-0.07645	0.71693	0.02133	0.71693	0.0176	0.25099	50
0.71765	-0.07626	0.71765	0.02135	0.71765	0.01735	0.25064	50
0.71837	-0.07671	0.71837	0.02064	0.71837	0.01704	0.25064	50
0.71909	-0.07725	0.71909	0.01979	0.71909	0.01666	0.25064	50
0.71982	-0.07745	0.71982	0.01921	0.71982	0.01623	0.25064	50
0.72054	-0.07754	0.72054	0.01869	0.72054	0.01576	0.25064	50
0.72126	-0.07811	0.72126	0.01765	0.72126	0.01525	0.25064	50
0.72199	-0.07862	0.72199	0.01663	0.72199	0.01471	0.25052	50
0.72271	-0.07888	0.72271	0.01583	0.72271	0.01414	0.25052	50
0.72344	-0.07945	0.72344	0.01469	0.72344	0.01355	0.25005	50
0.72417	-0.0803	0.72417	0.01325	0.72417	0.01294	0.25005	50
0.72489	-0.08084	0.72489	0.0121	0.72489	0.01232	0.25005	50
0.72562	-0.0809	0.72562	0.01142	0.72562	0.01169	0.25005	50
0.72635	-0.08128	0.72635	0.01041	0.72635	0.01106	0.25005	50
0.72708	-0.08163	0.72708	0.00943	0.72708	0.01043	0.25005	50
0.72781	-0.08191	0.72781	0.00852	0.72781	0.00981	0.25005	50
0.72854	-0.08163	0.72854	0.00818	0.72854	0.0092	0.25005	50
0.72927	-0.08197	0.72927	0.00723	0.72927	0.00861	0.25005	50
0.73001	-0.08177	0.73001	0.00683	0.73001	0.00803	0.25005	50
0.73074	-0.08154	0.73074	0.00649	0.73074	0.00748	0.2497	50
0.73147	-0.08124	0.73147	0.00624	0.73147	0.00695	0.2497	50
0.73221	-0.08077	0.73221	0.00618	0.73221	0.00644	0.2497	50
0.73294	-0.08015	0.73294	0.00629	0.73294	0.00596	0.2497	50
0.73368	-0.0796	0.73368	0.00636	0.73368	0.00551	0.2497	50
0.73442	-0.07926	0.73442	0.00626	0.73442	0.0051	0.2497	50
0.73515	-0.07894	0.73515	0.00616	0.73515	0.00472	0.2497	50
0.73589	-0.07847	0.73589	0.00625	0.73589	0.00437	0.2497	50
0.73663	-0.07787	0.73663	0.0065	0.73663	0.00407	0.2497	50
0.73737	-0.07763	0.73737	0.00644	0.73737	0.0038	0.2497	50
0.73811	-0.07751	0.73811	0.0063	0.73811	0.00358	0.2497	50
0.73885	-0.07757	0.73885	0.006	0.73885	0.00339	0.2497	50
0.73959	-0.07718	0.73959	0.00622	0.73959	0.00324	0.24958	50
0.74034	-0.07701	0.74034	0.00623	0.74034	0.00313	0.24958	50
0.74108	-0.07709	0.74108	0.00604	0.74108	0.00305	0.24911	50
0.74183	-0.07732	0.74183	0.00573	0.74183	0.00299	0.24877	50
0.74257	-0.07728	0.74257	0.00571	0.74257	0.00296	0.24877	50
0.74332	-0.07766	0.74332	0.0053	0.74332	0.00296	0.24877	50
0.74406	-0.07794	0.74406	0.00502	0.74406	0.00296	0.24877	50
0.74481	-0.07847	0.74481	0.0045	0.74481	0.00299	0.24877	50
0.74556	-0.07887	0.74556	0.00412	0.74556	0.00302	0.24877	50
0.74631	-0.07921	0.74631	0.00381	0.74631	0.00307	0.24877	50
0.74706	-0.0795	0.74706	0.00357	0.74706	0.00312	0.24865	50
0.74781	-0.07962	0.74781	0.0035	0.74781	0.00318	0.24865	50
0.74856	-0.08	0.74856	0.00317	0.74856	0.00324	0.24865	50
0.74931	-0.08053	0.74931	0.00271	0.74931	0.00331	0.24865	50
0.75006	-0.08053	0.75006	0.00278	0.75006	0.00338	0.24865	50
0.75082	-0.08041	0.75082	0.00296	0.75082	0.00345	0.24865	50
0.75157	-0.08055	0.75157	0.0029	0.75157	0.00353	0.24865	50
0.75233	-0.08047	0.75233	0.00305	0.75233	0.0036	0.24865	50
0.75308	-0.08069	0.75308	0.00292	0.75308	0.00368	0.24865	50
0.75384	-0.08075	0.75384	0.00294	0.75384	0.00377	0.24865	50
0.75459	-0.0808	0.75459	0.00297	0.75459	0.00385	0.24819	50
0.75535	-0.08074	0.75535	0.00311	0.75535	0.00394	0.24819	50
0.75611	-0.08023	0.75611	0.00371	0.75611	0.00402	0.24819	50
0.75687	-0.07981	0.75687	0.00422	0.75687	0.00411	0.24819	50
0.75763	-0.07989	0.75763	0.00422	0.75763	0.0042	0.24819	50
0.75839	-0.07978	0.75839	0.00442	0.75839	0.00429	0.24819	50
0.75915	-0.07925	0.75915	0.00504	0.75915	0.00439	0.24819	50
0.75992	-0.07827	0.75992	0.00612	0.75992	0.00449	0.24819	50
0.76068	-0.07799	0.76068	0.0065	0.76068	0.00461	0.24785	50
0.76144	-0.07784	0.76144	0.00676	0.76144	0.00473	0.24785	50
0.76221	-0.07719	0.76221	0.00754	0.76221	0.00487	0.24785	50
0.76297	-0.07668	0.76297	0.00819	0.76297	0.00503	0.24785	50
0.76374	-0.07657	0.76374	0.00846	0.76374	0.00521	0.24785	50
0.76451	-0.07667	0.76451	0.00854	0.76451	0.00542	0.24785	50
0.76528	-0.07701	0.76528	0.00841	0.76528	0.00566	0.24785	50
0.76604	-0.07711	0.76604	0.00855	0.76604	0.00593	0.24728	50
0.76681	-0.07738	0.76681	0.00855	0.76681	0.00623	0.24728	50
0.76758	-0.07762	0.76758	0.00862	0.76758	0.00658	0.24728	50
0.76835	-0.07842	0.76835	0.00816	0.76835	0.00697	0.24694	50
0.76913	-0.07906	0.76913	0.00791	0.76913	0.00741	0.24694	50
0.7699	-0.07961	0.7699	0.00779	0.7699	0.0079	0.24694	50
0.77067	-0.08022	0.77067	0.00768	0.77067	0.00844	0.24694	50
0.77145	-0.08104	0.77145	0.00741	0.77145	0.00905	0.24694	50
0.77222	-0.08178	0.77222	0.00728	0.77222	0.00974	0.24694	50
0.773	-0.08224	0.773	0.0075	0.773	0.01049	0.24694	50
0.77377	-0.08276	0.77377	0.00774	0.77377	0.01134	0.24694	50
0.77455	-0.08324	0.77455	0.00809	0.77455	0.01227	0.24694	50
0.77533	-0.08371	0.77533	0.00856	0.77533	0.0133	0.24694	50
0.77611	-0.08391	0.77611	0.00939	0.77611	0.01443	0.24694	50
0.77689	-0.084	0.77689	0.01044	0.77689	0.01568	0.24694	50
0.77767	-0.08386	0.77767	0.01182	0.77767	0.01704	0.24694	50
0.77845	-0.08365	0.77845	0.01339	0.77845	0.01851	0.24694	50
0.77923	-0.08322	0.77923	0.01529	0.77923	0.02009	0.24694	50
0.78001	-0.08295	0.78001	0.01714	0.78001	0.02179	0.24694	50
0.7808	-0.08275	0.7808	0.01903	0.7808	0.02357	0.24694	50
0.78158	-0.08261	0.78158	0.02096	0.78158	0.02543	0.24682	50
0.78237	-0.08262	0.78237	0.02281	0.78237	0.02733	0.24682	50
0.78315	-0.08254	0.78315	0.02479	0.78315	0.02924	0.24682	50
0.78394	-0.08287	0.78394	0.02636	0.78394	0.03111	0.24682	50
0.78472	-0.08332	0.78472	0.02778	0.78472	0.03288	0.24637	50
0.78551	-0.08331	0.78551	0.02957	0.78551	0.03451	0.24637	50
0.7863	-0.08332	0.7863	0.03119	0.7863	0.03593	0.24637	50
0.78709	-0.08367	0.78709	0.03226	0.78709	0.0371	0.24637	50
0.78788	-0.08375	0.78788	0.03334	0.78788	0.03797	0.24637	50
0.78867	-0.08339	0.78867	0.03459	0.78867	0.03852	0.24637	50
0.78947	-0.08311	0.78947	0.03541	0.78947	0.03874	0.24637	50
0.79026	-0.08254	0.79026	0.0362	0.79026	0.03862	0.24604	50
0.79105	-0.08186	0.79105	0.03676	0.79105	0.03819	0.24604	50
0.79185	-0.08119	0.79185	0.037	0.79185	0.03746	0.24604	50
0.79264	-0.08041	0.79264	0.03704	0.79264	0.03647	0.24604	50
0.79344	-0.07957	0.79344	0.0369	0.79344	0.03527	0.24604	50
0.79424	-0.07906	0.79424	0.03621	0.79424	0.0339	0.24604	50
0.79503	-0.0785	0.79503	0.0354	0.79503	0.03241	0.24592	50
0.79583	-0.07822	0.79583	0.03419	0.79583	0.03083	0.24592	50
0.79663	-0.07753	0.79663	0.0333	0.79663	0.02921	0.24592	50
0.79743	-0.07697	0.79743	0.03224	0.79743	0.02758	0.24592	50
0.79823	-0.07642	0.79823	0.03116	0.79823	0.02596	0.24592	50
0.79903	-0.07617	0.79903	0.0298	0.79903	0.02439	0.24548	50
0.79984	-0.07598	0.79984	0.02841	0.79984	0.02287	0.24548	50
0.80064	-0.07597	0.80064	0.02691	0.80064	0.02143	0.24548	50
0.80144	-0.07605	0.80144	0.02538	0.80144	0.02007	0.24548	50
0.80225	-0.0761	0.80225	0.02397	0.80225	0.0188	0.24514	50
0.80305	-0.07657	0.80305	0.02223	0.80305	0.01762	0.24514	50
0.80386	-0.07671	0.80386	0.02091	0.80386	0.01653	0.24514	50
0.80467	-0.07677	0.80467	0.01976	0.80467	0.01554	0.24514	50
0.80548	-0.07715	0.80548	0.01839	0.80548	0.01464	0.24514	50
0.80629	-0.07748	0.80629	0.01717	0.80629	0.01384	0.24514	50
0.8071	-0.07811	0.8071	0.01573	0.8071	0.01312	0.24514	50
0.80791	-0.07851	0.80791	0.01462	0.80791	0.0125	0.24514	50
0.80872	-0.0788	0.80872	0.0137	0.80872	0.01196	0.24503	50
0.80953	-0.07926	0.80953	0.0127	0.80953	0.0115	0.24503	50
0.81034	-0.07973	0.81034	0.01177	0.81034	0.01112	0.24459	50
0.81116	-0.08004	0.81116	0.01108	0.81116	0.01082	0.24459	50
0.81197	-0.08075	0.81197	0.01006	0.81197	0.01058	0.24459	50
0.81279	-0.08125	0.81279	0.00933	0.81279	0.01042	0.24459	50
0.8136	-0.08148	0.8136	0.00894	0.8136	0.01032	0.24459	50
0.81442	-0.08165	0.81442	0.00867	0.81442	0.01027	0.24459	50
0.81524	-0.08186	0.81524	0.00841	0.81524	0.01028	0.24459	50
0.81606	-0.08234	0.81606	0.00794	0.81606	0.01034	0.24426	50
0.81688	-0.08271	0.81688	0.00763	0.81688	0.01043	0.24426	50
0.8177	-0.08269	0.8177	0.00775	0.8177	0.01056	0.24426	50
0.81852	-0.08235	0.81852	0.00821	0.81852	0.0107	0.24426	50
0.81934	-0.08234	0.81934	0.00836	0.81934	0.01085	0.24426	50
0.82016	-0.08235	0.82016	0.0085	0.82016	0.011	0.24426	50
0.82099	-0.08164	0.82099	0.00936	0.82099	0.01113	0.24426	50
0.82181	-0.08166	0.82181	0.00947	0.82181	0.01124	0.24426	50
0.82264	-0.08158	0.82264	0.00966	0.82264	0.01132	0.24426	50
0.82346	-0.08125	0.82346	0.01007	0.82346	0.01137	0.24426	50
0.82429	-0.08049	0.82429	0.01088	0.82429	0.01138	0.24372	50
0.82512	-0.08021	0.82512	0.01118	0.82512	0.01138	0.24372	50
0.82595	-0.07953	0.82595	0.01184	0.82595	0.01135	0.24339	50
0.82678	-0.07908	0.82678	0.01227	0.82678	0.0113	0.24339	50
0.82761	-0.07882	0.82761	0.01248	0.82761	0.01125	0.24339	50
0.82844	-0.07836	0.82844	0.01289	0.82844	0.01119	0.24339	50
0.82927	-0.0781	0.82927	0.01309	0.82927	0.01113	0.24339	50
0.83011	-0.0779	0.83011	0.01323	0.83011	0.01107	0.24328	50
0.83094	-0.07788	0.83094	0.01318	0.83094	0.01099	0.24328	50
0.83177	-0.07775	0.83177	0.01324	0.83177	0.01091	0.24328	50
0.83261	-0.0774	0.83261	0.01351	0.83261	0.01081	0.24328	50
0.83345	-0.07703	0.83345	0.01379	0.83345	0.01069	0.24328	50
0.83428	-0.07678	0.83428	0.01391	0.83428	0.01054	0.24328	50
0.83512	-0.07686	0.83512	0.01369	0.83512	0.01036	0.24328	50
0.83596	-0.07686	0.83596	0.0135	0.83596	0.01014	0.24328	50
0.8368	-0.07736	0.8368	0.01278	0.8368	0.00988	0.24328	50
0.83764	-0.0775	0.83764	0.01238	0.83764	0.00959	0.24285	50
0.83848	-0.0777	0.83848	0.01189	0.83848	0.00928	0.24285	50
0.83932	-0.07789	0.83932	0.01139	0.83932	0.00895	0.24285	50
0.84017	-0.07853	0.84017	0.01042	0.84017	0.0086	0.24285	50
0.84101	-0.07896	0.84101	0.00964	0.84101	0.00824	0.24253	50
0.84185	-0.0795	0.84185	0.00875	0.84185	0.00789	0.24253	50
0.8427	-0.0801	0.8427	0.00779	0.8427	0.00754	0.24253	50
0.84355	-0.08064	0.84355	0.0069	0.84355	0.0072	0.24253	50
0.84439	-0.08107	0.84439	0.00613	0.84439	0.00688	0.24253	50
0.84524	-0.08132	0.84524	0.00556	0.84524	0.00657	0.24253	50
0.84609	-0.08166	0.84609	0.0049	0.84609	0.00627	0.24253	50
0.84694	-0.08177	0.84694	0.0045	0.84694	0.006	0.24253	50
0.84779	-0.08209	0.84779	0.00392	0.84779	0.00575	0.24242	50
0.84864	-0.08232	0.84864	0.00344	0.84864	0.00552	0.24242	50
0.8495	-0.08263	0.8495	0.0029	0.8495	0.00532	0.24242	50
0.85035	-0.08246	0.85035	0.00285	0.85035	0.00513	0.24168	50
0.8512	-0.08191	0.8512	0.00322	0.8512	0.00496	0.24168	50
0.85206	-0.08155	0.85206	0.00341	0.85206	0.0048	0.24168	50
0.85291	-0.08154	0.85291	0.00326	0.85291	0.00466	0.24168	50
0.85377	-0.08138	0.85377	0.00328	0.85377	0.00454	0.24168	50
0.85463	-0.08135	0.85463	0.00319	0.85463	0.00442	0.24168	50
0.85549	-0.08175	0.85549	0.00267	0.85549	0.00432	0.24168	50
0.85635	-0.0814	0.85635	0.00291	0.85635	0.00422	0.24168	50
0.85721	-0.0807	0.85721	0.00351	0.85721	0.00412	0.24168	50
0.85807	-0.08078	0.85807	0.00334	0.85807	0.00402	0.24168	50
0.85893	-0.08065	0.85893	0.00337	0.85893	0.00393	0.24168	50
0.85979	-0.08062	0.85979	0.0033	0.85979	0.00383	0.24168	50
0.86065	-0.08069	0.86065	0.00315	0.86065	0.00374	0.24168	50
0.86152	-0.08034	0.86152	0.0034	0.86152	0.00364	0.24168	50
0.86238	-0.07999	0.86238	0.00365	0.86238	0.00355	0.24168	50
0.86325	-0.07997	0.86325	0.00357	0.86325	0.00345	0.24168	50
0.86412	-0.08043	0.86412	0.00302	0.86412	0.00336	0.24157	50
0.86499	-0.08057	0.86499	0.00278	0.86499	0.00326	0.24157	50
0.86585	-0.08043	0.86585	0.00283	0.86585	0.00318	0.24157	50
0.86672	-0.08043	0.86672	0.00275	0.86672	0.0031	0.24157	50
0.8676	-0.08004	0.8676	0.00306	0.8676	0.00302	0.24157	50
0.86847	-0.0797	0.86847	0.00333	0.86847	0.00296	0.24157	50
0.86934	-0.07946	0.86934	0.0035	0.86934	0.00292	0.24157	50
0.87021	-0.07948	0.87021	0.00344	0.87021	0.00289	0.24157	50
0.87109	-0.07944	0.87109	0.00345	0.87109	0.00288	0.24115	50
0.87196	-0.07915	0.87196	0.00373	0.87196	0.00289	0.24115	50
0.87284	-0.07936	0.87284	0.00353	0.87284	0.00293	0.24115	50
0.87371	-0.07967	0.87371	0.00327	0.87371	0.003	0.24115	50
0.87459	-0.07996	0.87459	0.00304	0.87459	0.00309	0.24115	50
0.87547	-0.08013	0.87547	0.00295	0.87547	0.0032	0.24115	50
0.87635	-0.08019	0.87635	0.00301	0.87635	0.00334	0.24083	50
0.87723	-0.08065	0.87723	0.00269	0.87723	0.0035	0.24083	50
0.87811	-0.08103	0.87811	0.00246	0.87811	0.00368	0.24083	50
0.87899	-0.08118	0.87899	0.0025	0.87899	0.00388	0.24083	50
0.87988	-0.08148	0.87988	0.0024	0.87988	0.0041	0.24083	50
0.88076	-0.08157	0.88076	0.00253	0.88076	0.00435	0.24083	50
0.88164	-0.08159	0.88164	0.00276	0.88164	0.00461	0.24031	50
0.88253	-0.08204	0.88253	0.00257	0.88253	0.00489	0.24031	50
0.88342	-0.08251	0.88342	0.00239	0.88342	0.0052	0.24	50
0.8843	-0.08247	0.8843	0.00273	0.8843	0.00552	0.24	50
0.88519	-0.08233	0.88519	0.00319	0.88519	0.00587	0.24	50
0.88608	-0.08234	0.88608	0.00354	0.88608	0.00624	0.24	50
0.88697	-0.08257	0.88697	0.00367	0.88697	0.00664	0.24	50
0.88786	-0.0826	0.88786	0.00404	0.88786	0.00705	0.24	50
0.88875	-0.08261	0.88875	0.00444	0.88875	0.00749	0.24	50
0.88965	-0.08231	0.88965	0.00518	0.88965	0.00795	0.24	50
0.89054	-0.08183	0.89054	0.00612	0.89054	0.00843	0.23989	50
0.89143	-0.08143	0.89143	0.007	0.89143	0.00892	0.23989	50
0.89233	-0.08126	0.89233	0.00767	0.89233	0.00944	0.23989	50
0.89323	-0.08084	0.89323	0.00859	0.89323	0.00997	0.23948	50
0.89412	-0.08022	0.89412	0.00974	0.89412	0.01051	0.23948	50
0.89502	-0.0797	0.89502	0.01081	0.89502	0.01106	0.23948	50
0.89592	-0.07904	0.89592	0.01202	0.89592	0.01163	0.23948	50
0.89682	-0.07862	0.89682	0.013	0.89682	0.01221	0.23948	50
0.89772	-0.07829	0.89772	0.01392	0.89772	0.01281	0.23948	50
0.89862	-0.07783	0.89862	0.01499	0.89862	0.01344	0.23948	50
0.89953	-0.07749	0.89953	0.01595	0.89953	0.01409	0.23948	50
0.90043	-0.07706	0.90043	0.01704	0.90043	0.01479	0.23948	50
0.90133	-0.07704	0.90133	0.01775	0.90133	0.01554	0.23948	50
0.90224	-0.07729	0.90224	0.01825	0.90224	0.01635	0.23948	50
0.90315	-0.07777	0.90315	0.01858	0.90315	0.01724	0.23948	50
0.90405	-0.07781	0.90405	0.01942	0.90405	0.0182	0.23917	50
0.90496	-0.07831	0.90496	0.01989	0.90496	0.01925	0.23917	50
0.90587	-0.07913	0.90587	0.02013	0.90587	0.02039	0.23917	50
0.90678	-0.07939	0.90678	0.021	0.90678	0.02162	0.23917	50
0.90769	-0.07993	0.90769	0.02169	0.90769	0.02291	0.23917	50
0.9086	-0.08071	0.9086	0.02219	0.9086	0.02425	0.23917	50
0.90951	-0.08121	0.90951	0.02305	0.90951	0.02562	0.23917	50
0.91043	-0.08165	0.91043	0.02397	0.91043	0.02696	0.23907	50
0.91134	-0.08193	0.91134	0.02503	0.91134	0.02825	0.23907	50
0.91226	-0.08208	0.91226	0.02617	0.91226	0.02943	0.23907	50
0.91317	-0.08228	0.91317	0.02714	0.91317	0.03045	0.23907	50
0.91409	-0.08222	0.91409	0.02822	0.91409	0.03127	0.23866	50
0.91501	-0.08215	0.91501	0.02912	0.91501	0.03188	0.23866	50
0.91593	-0.0815	0.91593	0.03038	0.91593	0.03227	0.23866	50
0.91685	-0.08134	0.91685	0.03093	0.91685	0.03244	0.23835	50
0.91777	-0.08136	0.91777	0.03108	0.91777	0.03242	0.23835	50
0.91869	-0.08137	0.91869	0.03106	0.91869	0.03226	0.23835	50
0.91961	-0.08117	0.91961	0.03109	0.91961	0.032	0.23835	50
0.92054	-0.08076	0.92054	0.03124	0.92054	0.03168	0.23835	50
0.92146	-0.08091	0.92146	0.03076	0.92146	0.03135	0.23835	50
0.92239	-0.08091	0.92239	0.03044	0.92239	0.03106	0.23835	50
0.92332	-0.08081	0.92332	0.03026	0.92332	0.03086	0.23825	50
0.92424	-0.08018	0.92424	0.03068	0.92424	0.03077	0.23825	50
0.92517	-0.07919	0.92517	0.03159	0.92517	0.03084	0.23825	50
0.9261	-0.07816	0.9261	0.03268	0.9261	0.03108	0.23825	50
0.92703	-0.07724	0.92703	0.03384	0.92703	0.03151	0.23825	50
0.92796	-0.07658	0.92796	0.03493	0.92796	0.03215	0.23825	50
0.92889	-0.07601	0.92889	0.03614	0.92889	0.033	0.23825	50
0.92983	-0.07579	0.92983	0.0372	0.92983	0.03405	0.23825	50
0.93076	-0.07607	0.93076	0.03798	0.93076	0.03528	0.23784	50
0.9317	-0.07628	0.9317	0.039	0.9317	0.03667	0.23784	50
0.93263	-0.07685	0.93263	0.03982	0.93263	0.03817	0.23784	50
0.93357	-0.07753	0.93357	0.04064	0.93357	0.03972	0.23784	50
0.93451	-0.07826	0.93451	0.04146	0.93451	0.04124	0.23784	50
0.93544	-0.07887	0.93544	0.04237	0.93544	0.04265	0.23784	50
0.93638	-0.07968	0.93638	0.04297	0.93638	0.04386	0.23784	50
0.93733	-0.0796	0.93733	0.04426	0.93733	0.04479	0.23754	50
0.93827	-0.07952	0.93827	0.04527	0.93827	0.04537	0.23754	50
0.93921	-0.07971	0.93921	0.04566	0.93921	0.04557	0.23754	50
0.94015	-0.07941	0.94015	0.04616	0.94015	0.04536	0.23754	50
0.9411	-0.07932	0.9411	0.04604	0.9411	0.04476	0.23754	50
0.94204	-0.07903	0.94204	0.04573	0.94204	0.04379	0.23754	50
0.94299	-0.07851	0.94299	0.04528	0.94299	0.0425	0.23754	50
0.94394	-0.0782	0.94394	0.0443	0.94394	0.04094	0.23754	50
0.94488	-0.07837	0.94488	0.04257	0.94488	0.03918	0.23754	50
0.94583	-0.07836	0.94583	0.04082	0.94583	0.03726	0.23754	50
0.94678	-0.07862	0.94678	0.03864	0.94678	0.03524	0.23754	50
0.94773	-0.07859	0.94773	0.03665	0.94773	0.03317	0.23754	50
0.94869	-0.07856	0.94869	0.03461	0.94869	0.03109	0.23754	50
0.94964	-0.07926	0.94964	0.03183	0.94964	0.02904	0.23754	50
0.95059	-0.07985	0.95059	0.02918	0.95059	0.02704	0.23754	50
0.95155	-0.07995	0.95155	0.02709	0.95155	0.02512	0.23704	50
0.9525	-0.08054	0.9525	0.02458	0.9525	0.0233	0.23704	50
0.95346	-0.08112	0.95346	0.02218	0.95346	0.02158	0.23704	50
0.95442	-0.08105	0.95442	0.02054	0.95442	0.01999	0.23704	50
0.95538	-0.08122	0.95538	0.01877	0.95538	0.01851	0.23704	50
0.95634	-0.08168	0.95634	0.01682	0.95634	0.01715	0.23704	50
0.9573	-0.08189	0.9573	0.01526	0.9573	0.0159	0.23674	50
0.95826	-0.08216	0.95826	0.01374	0.95826	0.01477	0.23674	50
0.95922	-0.08195	0.95922	0.01283	0.95922	0.01375	0.23674	50
0.96019	-0.08196	0.96019	0.01179	0.96019	0.01282	0.23674	50
0.96115	-0.08206	0.96115	0.01076	0.96115	0.01199	0.23674	50
0.96212	-0.08218	0.96212	0.00981	0.96212	0.01124	0.23674	50
0.96308	-0.08177	0.96308	0.00947	0.96308	0.01057	0.23674	50
0.96405	-0.08177	0.96405	0.0088	0.96405	0.00997	0.23674	50
0.96502	-0.0817	0.96502	0.00826	0.96502	0.00943	0.23674	50
0.96599	-0.08165	0.96599	0.00777	0.96599	0.00894	0.23664	50
0.96696	-0.08144	0.96696	0.0075	0.96696	0.00851	0.23664	50
0.96793	-0.08116	0.96793	0.00735	0.96793	0.00812	0.23664	50
0.9689	-0.08118	0.9689	0.00694	0.9689	0.00777	0.23664	50
0.96987	-0.0809	0.96987	0.00686	0.96987	0.00745	0.23664	50
0.97085	-0.08102	0.97085	0.00644	0.97085	0.00718	0.23664	50
0.97182	-0.08084	0.97182	0.00633	0.97182	0.00693	0.23664	50
0.9728	-0.08077	0.9728	0.00616	0.9728	0.00671	0.23664	50
0.97378	-0.08068	0.97378	0.00603	0.97378	0.00652	0.23624	50
0.97476	-0.08038	0.97476	0.00615	0.97476	0.00636	0.23624	50
0.97573	-0.08021	0.97573	0.00615	0.97573	0.00623	0.23624	50
0.97671	-0.08001	0.97671	0.00622	0.97671	0.00612	0.23624	50
0.9777	-0.07969	0.9777	0.00643	0.9777	0.00603	0.23595	50
0.97868	-0.07971	0.97868	0.00633	0.97868	0.00597	0.23595	50
0.97966	-0.07942	0.97966	0.00655	0.97966	0.00594	0.23595	50
0.98065	-0.07915	0.98065	0.00679	0.98065	0.00593	0.23595	50
0.98163	-0.07947	0.98163	0.00647	0.98163	0.00595	0.23595	50
0.98262	-0.07927	0.98262	0.00668	0.98262	0.00599	0.23595	50
0.9836	-0.0793	0.9836	0.0067	0.9836	0.00606	0.23595	50
0.98459	-0.07896	0.98459	0.00711	0.98459	0.00616	0.23595	50
0.98558	-0.07913	0.98558	0.00703	0.98558	0.00629	0.23585	50
0.98657	-0.07947	0.98657	0.00682	0.98657	0.00645	0.23585	50
0.98756	-0.0793	0.98756	0.00715	0.98756	0.00664	0.23585	50
0.98855	-0.07922	0.98855	0.00741	0.98855	0.00685	0.23585	50
0.98955	-0.07928	0.98955	0.00757	0.98955	0.0071	0.23585	50
0.99054	-0.07937	0.99054	0.00773	0.99054	0.00737	0.23585	50
0.99154	-0.0794	0.99154	0.00797	0.99154	0.00766	0.23585	50
0.99253	-0.07939	0.99253	0.00827	0.99253	0.00797	0.23585	50
0.99353	-0.07916	0.99353	0.00881	0.99353	0.00829	0.23545	50
0.99453	-0.07938	0.99453	0.00892	0.99453	0.00862	0.23545	50
0.99553	-0.07953	0.99553	0.00909	0.99553	0.00894	0.23545	50
0.99653	-0.07968	0.99653	0.00925	0.99653	0.00924	0.23516	50
0.99753	-0.07904	0.99753	0.01019	0.99753	0.00951	0.23516	50
0.99853	-0.07871	0.99853	0.0108	0.99853	0.00975	0.23516	50
0.99953	-0.07834	0.99953	0.01141	0.99953	0.00995	0.23516	50
1.00054	-0.07752	1.00054	0.01242	1.00054	0.0101	0.23516	50
1.00154	-0.07643	1.00154	0.01367	1.00154	0.01021	0.23516	50
1.00255	-0.07565	1.00255	0.01456	1.00255	0.01028	0.23506	50
1.00356	-0.07525	1.00356	0.01503	1.00356	0.01033	0.23506	50
1.00456	-0.07457	1.00456	0.01576	1.00456	0.01036	0.23506	50
1.00557	-0.0738	1.00557	0.01656	1.00557	0.01039	0.23506	50
1.00658	-0.07351	1.00658	0.01688	1.00658	0.01042	0.23467	50
1.00759	-0.07349	1.00759	0.01693	1.00759	0.01048	0.23467	50
1.00861	-0.0733	1.00861	0.01718	1.00861	0.01057	0.23467	50
1.00962	-0.07311	1.00962	0.01746	1.00962	0.0107	0.23467	50
1.01063	-0.07347	1.01063	0.01722	1.01063	0.01087	0.23467	50
1.01165	-0.07348	1.01165	0.01739	1.01165	0.0111	0.23467	50
1.01266	-0.07406	1.01266	0.01704	1.01266	0.01138	0.23438	50
1.01368	-0.07507	1.01368	0.01631	1.01368	0.01172	0.23438	50
1.0147	-0.07592	1.0147	0.01579	1.0147	0.0121	0.23438	50
1.01572	-0.07665	1.01572	0.01545	1.01572	0.01252	0.23438	50
1.01674	-0.07756	1.01674	0.01496	1.01674	0.01297	0.23438	50
1.01776	-0.07811	1.01776	0.01485	1.01776	0.01342	0.23438	50
1.01878	-0.07896	1.01878	0.01446	1.01878	0.01385	0.23438	50
1.01981	-0.07956	1.01981	0.01429	1.01981	0.01425	0.23438	50
1.02083	-0.0799	1.02083	0.01435	1.02083	0.01457	0.23438	50
1.02186	-0.08029	1.02186	0.01428	1.02186	0.01481	0.23438	50
1.02288	-0.08081	1.02288	0.014	1.02288	0.01494	0.23438	50
1.02391	-0.08114	1.02391	0.0138	1.02391	0.01496	0.23438	50
1.02494	-0.08101	1.02494	0.01395	1.02494	0.01486	0.23438	50
1.02597	-0.08131	1.02597	0.01355	1.02597	0.01466	0.23438	50
1.027	-0.08164	1.027	0.01302	1.027	0.01437	0.2339	50
1.02803	-0.08192	1.02803	0.01244	1.02803	0.01399	0.23361	50
1.02907	-0.08203	1.02907	0.01196	1.02907	0.01357	0.23361	50
1.0301	-0.08213	1.0301	0.01144	1.0301	0.0131	0.23361	50
1.03113	-0.08205	1.03113	0.01105	1.03113	0.01262	0.23361	50
1.03217	-0.0824	1.03217	0.01022	1.03217	0.01213	0.23361	50
1.03321	-0.0827	1.03321	0.00944	1.03321	0.01166	0.23361	50
1.03424	-0.0832	1.03424	0.00846	1.03424	0.0112	0.23352	50
1.03528	-0.08306	1.03528	0.00814	1.03528	0.01078	0.23352	50
1.03632	-0.08301	1.03632	0.00778	1.03632	0.0104	0.23352	50
1.03736	-0.08324	1.03736	0.00716	1.03736	0.01007	0.23352	50
1.03841	-0.08408	1.03841	0.00599	1.03841	0.0098	0.23352	50
1.03945	-0.08411	1.03945	0.00568	1.03945	0.00958	0.23352	50
1.04049	-0.0842	1.04049	0.00538	1.04049	0.00943	0.23313	50
1.04154	-0.08382	1.04154	0.00561	1.04154	0.00935	0.23313	50
1.04259	-0.08411	1.04259	0.00524	1.04259	0.00934	0.23313	50
1.04363	-0.08421	1.04363	0.00513	1.04363	0.00941	0.23313	50
1.04468	-0.08409	1.04468	0.00532	1.04468	0.00956	0.23313	50
1.04573	-0.08417	1.04573	0.00538	1.04573	0.00979	0.23313	50
1.04678	-0.08451	1.04678	0.00528	1.04678	0.01012	0.23313	50
1.04783	-0.08475	1.04783	0.00537	1.04783	0.01054	0.23313	50
1.04889	-0.08481	1.04889	0.00573	1.04889	0.01106	0.23313	50
1.04994	-0.08527	1.04994	0.0058	1.04994	0.01169	0.23313	50
1.05099	-0.08537	1.05099	0.00632	1.05099	0.01243	0.23313	50
1.05205	-0.08569	1.05205	0.00674	1.05205	0.01328	0.23285	50
1.05311	-0.08617	1.05311	0.00711	1.05311	0.01423	0.23285	50
1.05417	-0.08649	1.05417	0.00774	1.05417	0.0153	0.23285	50
1.05522	-0.08624	1.05522	0.00906	1.05522	0.01647	0.23285	50
1.05628	-0.0859	1.05628	0.01058	1.05628	0.01773	0.23275	50
1.05735	-0.08578	1.05735	0.01195	1.05735	0.01907	0.23275	50
1.05841	-0.08606	1.05841	0.013	1.05841	0.02044	0.23275	50
1.05947	-0.08568	1.05947	0.01476	1.05947	0.02182	0.23238	50
1.06054	-0.08452	1.06054	0.0173	1.06054	0.02316	0.23238	50
1.0616	-0.08345	1.0616	0.0197	1.0616	0.02439	0.23238	50
1.06267	-0.08233	1.06267	0.02206	1.06267	0.02546	0.23238	50
1.06374	-0.0813	1.06374	0.02416	1.06374	0.02632	0.23209	50
1.0648	-0.07953	1.0648	0.02678	1.0648	0.02691	0.23209	50
1.06587	-0.07799	1.06587	0.02892	1.06587	0.02721	0.23209	50
1.06694	-0.07673	1.06694	0.03048	1.06694	0.02721	0.23209	50
1.06802	-0.07523	1.06802	0.03198	1.06802	0.02693	0.23209	50
1.06909	-0.07399	1.06909	0.03294	1.06909	0.02638	0.23209	50
1.07016	-0.07257	1.07016	0.03381	1.07016	0.02561	0.23209	50
1.07124	-0.07195	1.07124	0.03366	1.07124	0.02465	0.23209	50
1.07231	-0.07123	1.07231	0.03343	1.07231	0.02356	0.23209	50
1.07339	-0.07084	1.07339	0.03272	1.07339	0.02237	0.23209	50
1.07447	-0.07138	1.07447	0.031	1.07447	0.02113	0.23209	50
1.07555	-0.07189	1.07555	0.02924	1.07555	0.01986	0.23209	50
1.07663	-0.07236	1.07663	0.0275	1.07663	0.0186	0.232	50
1.07771	-0.0733	1.07771	0.02529	1.07771	0.01736	0.232	50
1.0788	-0.07411	1.0788	0.02325	1.0788	0.01618	0.232	50
1.07988	-0.07569	1.07988	0.02049	1.07988	0.01505	0.232	50
1.08096	-0.07632	1.08096	0.01872	1.08096	0.01399	0.232	50
1.08205	-0.07695	1.08205	0.01704	1.08205	0.013	0.232	50
1.08314	-0.07765	1.08314	0.01535	1.08314	0.0121	0.23162	50
1.08423	-0.07788	1.08423	0.01422	1.08423	0.01127	0.23162	50
1.08531	-0.07859	1.08531	0.01268	1.08531	0.01052	0.23162	50
1.0864	-0.07902	1.0864	0.01149	1.0864	0.00984	0.23162	50
1.0875	-0.0796	1.0875	0.01024	1.0875	0.00923	0.23135	50
1.08859	-0.07998	1.08859	0.00925	1.08859	0.00869	0.23135	50
1.08968	-0.08032	1.08968	0.00837	1.08968	0.00821	0.23135	50
1.09078	-0.0809	1.09078	0.00731	1.09078	0.00778	0.23135	50
1.09187	-0.08093	1.09187	0.00686	1.09187	0.00741	0.23088	50
1.09297	-0.08062	1.09297	0.00679	1.09297	0.00708	0.23088	50
1.09407	-0.08119	1.09407	0.00589	1.09407	0.00679	0.2306	50
1.09517	-0.08114	1.09517	0.00565	1.09517	0.00653	0.2306	50
1.09627	-0.08161	1.09627	0.00492	1.09627	0.00631	0.2306	50
1.09737	-0.08132	1.09737	0.00499	1.09737	0.00612	0.2306	50
1.09847	-0.08102	1.09847	0.00509	1.09847	0.00595	0.2306	50
1.09958	-0.08198	1.09958	0.00397	1.09958	0.0058	0.2306	50
1.10068	-0.08235	1.10068	0.00346	1.10068	0.00568	0.2306	50
1.10179	-0.08201	1.10179	0.00367	1.10179	0.00558	0.2306	50
1.10289	-0.08206	1.10289	0.00352	1.10289	0.0055	0.2306	50
1.104	-0.08224	1.104	0.00326	1.104	0.00543	0.2306	50
1.10511	-0.08231	1.10511	0.00312	1.10511	0.00538	0.2306	50
1.10622	-0.08189	1.10622	0.00349	1.10622	0.00535	0.2306	50
1.10733	-0.08231	1.10733	0.00303	1.10733	0.00533	0.2306	50
1.10844	-0.08265	1.10844	0.00267	1.10844	0.00532	0.2306	50
1.10956	-0.08254	1.10956	0.00278	1.10956	0.00533	0.2306	50
1.11067	-0.08286	1.11067	0.00247	1.11067	0.00536	0.23051	50
1.11179	-0.083	1.11179	0.00235	1.11179	0.0054	0.23051	50
1.11291	-0.08292	1.11291	0.00248	1.11291	0.00545	0.23051	50
1.11402	-0.08326	1.11402	0.00219	1.11402	0.00552	0.23014	50
1.11514	-0.0833	1.11514	0.00223	1.11514	0.00561	0.23014	50
1.11626	-0.08355	1.11626	0.00207	1.11626	0.00572	0.23014	50
1.11739	-0.08368	1.11739	0.00204	1.11739	0.00586	0.23014	50
1.11851	-0.08354	1.11851	0.00231	1.11851	0.00601	0.23014	50
1.11963	-0.08342	1.11963	0.00259	1.11963	0.00619	0.23014	50
1.12076	-0.08356	1.12076	0.00263	1.12076	0.0064	0.23014	50
1.12188	-0.08334	1.12188	0.00306	1.12188	0.00665	0.23014	50
1.12301	-0.08402	1.12301	0.00262	1.12301	0.00693	0.23014	50
1.12414	-0.08408	1.12414	0.00285	1.12414	0.00725	0.23014	50
1.12527	-0.08371	1.12527	0.00354	1.12527	0.00762	0.23014	50
1.1264	-0.08398	1.1264	0.00364	1.1264	0.00804	0.23014	50
1.12753	-0.08396	1.12753	0.00408	1.12753	0.00852	0.23014	50
1.12866	-0.08371	1.12866	0.00482	1.12866	0.00906	0.23014	50
1.1298	-0.08411	1.1298	0.00496	1.1298	0.00967	0.22987	50
1.13093	-0.08394	1.13093	0.00573	1.13093	0.01035	0.22987	50
1.13207	-0.08387	1.13207	0.00648	1.13207	0.0111	0.22987	50
1.13321	-0.08392	1.13321	0.00718	1.13321	0.01193	0.22987	50
1.13434	-0.08375	1.13434	0.00818	1.13434	0.01283	0.22987	50
1.13548	-0.08318	1.13548	0.00965	1.13548	0.0138	0.22987	50
1.13663	-0.08289	1.13663	0.01091	1.13663	0.01483	0.22987	50
1.13777	-0.08322	1.13777	0.01162	1.13777	0.01591	0.22987	50
1.13891	-0.08295	1.13891	0.01296	1.13891	0.01702	0.22987	50
1.14005	-0.08253	1.14005	0.01449	1.14005	0.01813	0.22987	50
1.1412	-0.08227	1.1412	0.01586	1.1412	0.01919	0.22987	50
1.14235	-0.08195	1.14235	0.01725	1.14235	0.02018	0.22987	50
1.14349	-0.08128	1.14349	0.0189	1.14349	0.02105	0.22987	50
1.14464	-0.08093	1.14464	0.02012	1.14464	0.02176	0.22987	50
1.14579	-0.08012	1.14579	0.02164	1.14579	0.0223	0.22987	50
1.14694	-0.07935	1.14694	0.02294	1.14694	0.02264	0.22978	50
1.1481	-0.07875	1.1481	0.02389	1.1481	0.02278	0.22978	50
1.14925	-0.07777	1.14925	0.02501	1.14925	0.02276	0.22978	50
1.15041	-0.07758	1.15041	0.02518	1.15041	0.02258	0.22978	50
1.15156	-0.07673	1.15156	0.02584	1.15156	0.02228	0.22978	50
1.15272	-0.07572	1.15272	0.02655	1.15272	0.02189	0.22978	50
1.15388	-0.07602	1.15388	0.02588	1.15388	0.02146	0.22914	50
1.15504	-0.07622	1.15504	0.02525	1.15504	0.02102	0.22914	50
1.1562	-0.07597	1.1562	0.02504	1.1562	0.02059	0.22914	50
1.15736	-0.07631	1.15736	0.02428	1.15736	0.02021	0.22914	50
1.15852	-0.07662	1.15852	0.02359	1.15852	0.0199	0.22914	50
1.15969	-0.07682	1.15969	0.02308	1.15969	0.01969	0.22914	50
1.16085	-0.07793	1.16085	0.02176	1.16085	0.01959	0.22905	50
1.16202	-0.07831	1.16202	0.02128	1.16202	0.01963	0.22905	50
1.16318	-0.07868	1.16318	0.02095	1.16318	0.01982	0.22905	50
1.16435	-0.0792	1.16435	0.02062	1.16435	0.02016	0.22905	50
1.16552	-0.07955	1.16552	0.02061	1.16552	0.02067	0.22869	50
1.16669	-0.07998	1.16669	0.02069	1.16669	0.02135	0.22869	50
1.16787	-0.07973	1.16787	0.02163	1.16787	0.02221	0.22869	50
1.16904	-0.07985	1.16904	0.02236	1.16904	0.02325	0.22869	50
1.17021	-0.08006	1.17021	0.02318	1.17021	0.02444	0.22869	50
[truncated: 3,857 more rows]

## Sheet: Figure 2e
	difference		observe		caclulated		reflection
d	intensity	d	intensity	d	intensity	d	intensity
0.40205	-0.02008	0.40205	0.00174	0.40205	0.00182	2.8659	50
0.40246	-0.01999	0.40246	0.0018	0.40246	0.00179	2.44405	50
0.40286	-0.02004	0.40286	0.00172	0.40286	0.00176	2.34	50
0.40327	-0.01964	0.40327	0.00208	0.40327	0.00172	2.0265	50
0.40368	-0.01972	0.40368	0.00197	0.40368	0.00169	1.85964	50
0.40409	-0.01959	0.40409	0.00207	0.40409	0.00166	1.65463	50
0.40449	-0.01975	0.40449	0.00188	0.40449	0.00163	1.56	50
0.4049	-0.01982	0.4049	0.00178	0.4049	0.0016	1.56	50
0.40531	-0.01998	0.40531	0.00159	0.40531	0.00157	1.43295	50
0.40572	-0.02	0.40572	0.00154	0.40572	0.00154	1.37016	50
0.40613	-0.01996	0.40613	0.00155	0.40613	0.00151	1.37016	50
0.40654	-0.01982	0.40654	0.00166	0.40654	0.00148	1.351	50
0.40695	-0.01983	0.40695	0.00163	0.40695	0.00146	1.28167	50
0.40736	-0.01981	0.40736	0.00161	0.40736	0.00143	1.28167	50
0.40777	-0.01991	0.40777	0.00149	0.40777	0.0014	1.23615	50
0.40818	-0.02	0.40818	0.00138	0.40818	0.00138	1.22203	50
0.4086	-0.02031	0.4086	0.00105	0.4086	0.00135	1.17	50
0.40901	-0.02046	0.40901	0.0008676	0.40901	0.00132	1.13507	50
0.40942	-0.02057	0.40942	0.000728002	0.40942	0.0013	1.13507	50
0.40984	-0.02066	0.40984	0.000614408	0.40984	0.00128	1.08321	50
0.41025	-0.02024	0.41025	0.00101	0.41025	0.00125	1.08321	50
0.41066	-0.02037	0.41066	0.000855247	0.41066	0.00123	1.05531	50
0.41108	-0.02025	0.41108	0.000956571	0.41108	0.0012	1.05531	50
0.41149	-0.02033	0.41149	0.00085238	0.41149	0.00118	1.05531	50
0.41191	-0.02023	0.41191	0.000927792	0.41191	0.00116	1.01325	50
0.41232	-0.02016	0.41232	0.00098206	0.41232	0.00114	0.99031	50
0.41274	-0.02003	0.41274	0.00109	0.41274	0.00112	0.983	50
0.41316	-0.02013	0.41316	0.000962363	0.41316	0.00109	0.9553	50
0.41358	-0.02024	0.41358	0.000837592	0.41358	0.00107	0.9553	50
0.41399	-0.02017	0.41399	0.000886928	0.41399	0.00105	0.936	50
0.41441	-0.02027	0.41441	0.000762393	0.41441	0.00103	0.936	50
0.41483	-0.02018	0.41483	0.000834759	0.41483	0.00101	0.936	50
0.41525	-0.02031	0.41525	0.000682697	0.41525	0.000994511	0.92982	50
0.41567	-0.02003	0.41567	0.000946589	0.41567	0.000975463	0.90628	50
0.41609	-0.02018	0.41609	0.000778477	0.41609	0.000956747	0.90628	50
0.41651	-0.02012	0.41651	0.000822699	0.41651	0.000938356	0.88975	50
0.41693	-0.02021	0.41693	0.000705607	0.41693	0.000920282	0.88975	50
0.41735	-0.02022	0.41735	0.000680714	0.41735	0.000902521	0.88975	50
0.41777	-0.0201	0.41777	0.000784504	0.41777	0.000885065	0.88444	50
0.41819	-0.02006	0.41819	0.000809986	0.41819	0.000867908	0.88444	50
0.41861	-0.02024	0.41861	0.000615212	0.41861	0.000851045	0.8641	50
0.41904	-0.02043	0.41904	0.000402363	0.41904	0.000834469	0.84974	50
0.41946	-0.02031	0.41946	0.000503618	0.41946	0.000818174	0.84974	50
0.41988	-0.02046	0.41988	0.000346941	0.41988	0.000802156	0.82732	50
0.42031	-0.01999	0.42031	0.000792002	0.42031	0.000786408	0.81468	50
0.42073	-0.02015	0.42073	0.000620785	0.42073	0.000770925	0.81468	50
0.42116	-0.02015	0.42116	0.000609433	0.42116	0.000755702	0.81468	50
0.42158	-0.02024	0.42158	0.000504679	0.42158	0.000740734	0.79486	50
0.42201	-0.02029	0.42201	0.000434211	0.42201	0.000726017	0.79486	50
0.42243	-0.02029	0.42243	0.000421383	0.42243	0.000711547	0.79486	50
0.42286	-0.0204	0.42286	0.00029727	0.42286	0.000697317	0.79486	50
0.42329	-0.02019	0.42329	0.000495526	0.42329	0.000683326	0.78364	50
0.42371	-0.02034	0.42371	0.000328679	0.42371	0.000669569	0.78364	50
0.42414	-0.02006	0.42414	0.000599322	0.42414	0.000656042	0.78364	50
0.42457	-0.0202	0.42457	0.00044293	0.42457	0.000642743	0.78	50
0.425	-0.02007	0.425	0.000557902	0.425	0.000629668	0.78	50
0.42543	-0.02017	0.42543	0.000442382	0.42543	0.000616815	0.75589	50
0.42586	-0.02024	0.42586	0.00036538	0.42586	0.000604183	0.75589	50
0.42629	-0.02012	0.42629	0.000473156	0.42629	0.000591768	0.75262	50
0.42672	-0.02016	0.42672	0.000416145	0.42672	0.000579571	0.75262	50
0.42715	-0.01973	0.42715	0.000838533	0.42715	0.000567589	0.73997	50
0.42758	-0.01986	0.42758	0.000698337	0.42758	0.000555822	0.73997	50
0.42801	-0.01987	0.42801	0.000677269	0.42801	0.000544271	0.73089	50
0.42844	-0.02002	0.42844	0.000514991	0.42844	0.000532937	0.73089	50
0.42887	-0.01999	0.42887	0.000529862	0.42887	0.000521821	0.71648	50
0.42931	-0.02005	0.42931	0.00046189	0.42931	0.000510924	0.70822	50
0.42974	-0.02011	0.42974	0.000388117	0.42974	0.000500251	0.70822	50
0.43017	-0.01992	0.43017	0.000573972	0.43017	0.000489804	0.70822	50
0.43061	-0.01999	0.43061	0.000485927	0.43061	0.000479589	0.70822	50
0.43104	-0.01979	0.43104	0.000676479	0.43104	0.000469611	0.70822	50
0.43148	-0.01996	0.43148	0.000499374	0.43148	0.000459877	0.70554	50
0.43191	-0.01995	0.43191	0.000504886	0.43191	0.000450395	0.70554	50
0.43235	-0.01996	0.43235	0.000481458	0.43235	0.000441176	0.69508	50
0.43279	-0.01982	0.43279	0.000613347	0.43279	0.000432231	0.69508	50
0.43322	-0.01993	0.43322	0.000492214	0.43322	0.000423575	0.69508	50
0.43366	-0.02015	0.43366	0.000262196	0.43366	0.000415222	0.68754	50
0.4341	-0.01992	0.4341	0.00048944	0.4341	0.000407193	0.68754	50
0.43454	-0.02005	0.43454	0.00034684	0.43454	0.000399511	0.68754	50
0.43497	-0.0198	0.43497	0.000596859	0.43497	0.0003922	0.68508	50
0.43541	-0.0199	0.43541	0.000489316	0.43541	0.000385294	0.68508	50
0.43585	-0.01987	0.43585	0.000509736	0.43585	0.000378828	0.6755	50
0.43629	-0.01986	0.43629	0.000510252	0.43629	0.000372846	0.6755	50
0.43673	-0.01997	0.43673	0.000400305	0.43673	0.000367398	0.66857	50
0.43717	-0.01959	0.43717	0.000772551	0.43717	0.000362542	0.66857	50
0.43761	-0.01966	0.43761	0.000698029	0.43761	0.000358346	0.66857	50
0.43806	-0.01974	0.43806	0.000614838	0.43806	0.00035489	0.65748	50
0.4385	-0.01989	0.4385	0.000463863	0.4385	0.000352263	0.65748	50
0.43894	-0.02002	0.43894	0.000333273	0.43894	0.00035057	0.65748	50
0.43938	-0.0199	0.43938	0.000446835	0.43938	0.000349929	0.65109	50
0.43983	-0.01991	0.43983	0.000440458	0.43983	0.000350472	0.65109	50
0.44027	-0.01985	0.44027	0.000506035	0.44027	0.000352349	0.65109	50
0.44071	-0.02	0.44071	0.000352531	0.44071	0.000355723	0.65109	50
0.44116	-0.01972	0.44116	0.000643185	0.44116	0.000360776	0.64084	50
0.4416	-0.0198	0.4416	0.000564671	0.4416	0.000367703	0.64084	50
0.44205	-0.01983	0.44205	0.000551453	0.44205	0.000376713	0.63491	50
0.4425	-0.01985	0.4425	0.000533874	0.4425	0.000388027	0.63297	50
0.44294	-0.02006	0.44294	0.000345116	0.44294	0.000401876	0.63297	50
0.44339	-0.01987	0.44339	0.000544179	0.44339	0.000418494	0.63297	50
0.44384	-0.01997	0.44384	0.000468095	0.44384	0.000438116	0.62539	50
0.44429	-0.01973	0.44429	0.000733714	0.44429	0.000460968	0.62539	50
0.44473	-0.01976	0.44473	0.00072662	0.44473	0.000487259	0.61988	50
0.44518	-0.0198	0.44518	0.000717342	0.44518	0.000517167	0.61988	50
0.44563	-0.01971	0.44563	0.000837372	0.44563	0.000550821	0.61988	50
0.44608	-0.01984	0.44608	0.000748243	0.44608	0.000588277	0.61988	50
0.44653	-0.0196	0.44653	0.00103	0.44653	0.000629489	0.61988	50
0.44698	-0.0197	0.44698	0.000974427	0.44698	0.00067427	0.61808	50
0.44743	-0.01977	0.44743	0.00095616	0.44743	0.000722246	0.61101	50
0.44788	-0.01965	0.44788	0.00112	0.44788	0.000772813	0.60587	50
0.44834	-0.01966	0.44834	0.00116	0.44834	0.000825094	0.60587	50
0.44879	-0.01937	0.44879	0.0015	0.44879	0.000877923	0.60587	50
0.44924	-0.01944	0.44924	0.00149	0.44924	0.000929873	0.60587	50
0.44969	-0.01942	0.44969	0.00155	0.44969	0.000979333	0.60587	50
0.45015	-0.01947	0.45015	0.00155	0.45015	0.00102	0.60419	50
0.4506	-0.01958	0.4506	0.00149	0.4506	0.00106	0.60419	50
0.45106	-0.0196	0.45106	0.0015	0.45106	0.0011	0.59758	50
0.45151	-0.01976	0.45151	0.00137	0.45151	0.00112	0.59758	50
0.45197	-0.0198	0.45197	0.00135	0.45197	0.00114	0.59277	50
0.45242	-0.01978	0.45242	0.00138	0.45242	0.00116	0.59277	50
0.45288	-0.01961	0.45288	0.00155	0.45288	0.00116	0.585	50
0.45334	-0.01947	0.45334	0.0017	0.45334	0.00117	0.58048	50
0.45379	-0.01949	0.45379	0.00168	0.45379	0.00117	0.58048	50
0.45425	-0.01939	0.45425	0.00178	0.45425	0.00118	0.58048	50
0.45471	-0.0194	0.45471	0.00178	0.45471	0.00118	0.58048	50
0.45517	-0.01926	0.45517	0.00194	0.45517	0.00119	0.579	50
0.45563	-0.01916	0.45563	0.00205	0.45563	0.0012	0.579	50
0.45609	-0.01917	0.45609	0.00205	0.45609	0.00122	0.57318	50
0.45655	-0.01918	0.45655	0.00205	0.45655	0.00123	0.57318	50
0.45701	-0.01926	0.45701	0.00199	0.45701	0.00124	0.57318	50
0.45747	-0.01929	0.45747	0.00196	0.45747	0.00126	0.57318	50
0.45793	-0.01929	0.45793	0.00198	0.45793	0.00127	0.57318	50
0.45839	-0.01937	0.45839	0.00191	0.45839	0.00128	0.56893	50
0.45885	-0.01945	0.45885	0.00184	0.45885	0.00129	0.56893	50
0.45932	-0.01952	0.45932	0.00176	0.45932	0.00129	0.56893	50
0.45978	-0.01953	0.45978	0.00175	0.45978	0.00128	0.56893	50
0.46024	-0.01958	0.46024	0.0017	0.46024	0.00127	0.56753	50
0.46071	-0.01971	0.46071	0.00155	0.46071	0.00126	0.56753	50
0.46117	-0.01959	0.46117	0.00166	0.46117	0.00124	0.56205	50
0.46164	-0.01963	0.46164	0.00159	0.46164	0.00122	0.56205	50
0.4621	-0.01995	0.4621	0.00125	0.4621	0.0012	0.55804	50
0.46257	-0.01993	0.46257	0.00125	0.46257	0.00118	0.55804	50
0.46304	-0.02	0.46304	0.00117	0.46304	0.00117	0.55804	50
0.4635	-0.01994	0.4635	0.00122	0.4635	0.00115	0.55672	50
0.46397	-0.01996	0.46397	0.00118	0.46397	0.00114	0.55672	50
0.46444	-0.02009	0.46444	0.00105	0.46444	0.00114	0.55154	50
0.46491	-0.02009	0.46491	0.00105	0.46491	0.00114	0.55154	50
0.46538	-0.02017	0.46538	0.000972583	0.46538	0.00114	0.55154	50
0.46585	-0.02024	0.46585	0.000913047	0.46585	0.00115	0.55154	50
0.46632	-0.02031	0.46632	0.000863937	0.46632	0.00117	0.54775	50
0.46679	-0.02048	0.46679	0.000711997	0.46679	0.00119	0.54775	50
0.46726	-0.02042	0.46726	0.000803047	0.46726	0.00122	0.54775	50
0.46773	-0.02044	0.46773	0.000809687	0.46773	0.00125	0.54775	50
0.4682	-0.02049	0.4682	0.000785535	0.4682	0.00127	0.5416	50
0.46867	-0.02053	0.46867	0.000763493	0.46867	0.0013	0.5416	50
0.46915	-0.02062	0.46915	0.00069849	0.46915	0.00132	0.53801	50
0.46962	-0.02075	0.46962	0.00058247	0.46962	0.00133	0.53801	50
0.47009	-0.02086	0.47009	0.000481006	0.47009	0.00134	0.53801	50
0.47057	-0.0209	0.47057	0.000449198	0.47057	0.00134	0.53801	50
0.47104	-0.02089	0.47104	0.000446035	0.47104	0.00134	0.53801	50
0.47152	-0.02091	0.47152	0.000420474	0.47152	0.00133	0.53683	50
0.47199	-0.02059	0.47199	0.00072077	0.47199	0.00131	0.53683	50
0.47247	-0.02051	0.47247	0.000768255	0.47247	0.00128	0.53219	50
0.47294	-0.02073	0.47294	0.00051695	0.47294	0.00125	0.53219	50
0.47342	-0.02062	0.47342	0.000595038	0.47342	0.00121	0.52878	50
0.4739	-0.02054	0.4739	0.000638518	0.4739	0.00117	0.52878	50
0.47438	-0.02046	0.47438	0.000671807	0.47438	0.00113	0.52766	50
0.47485	-0.02042	0.47485	0.0006666	0.47485	0.00108	0.52766	50
0.47533	-0.02038	0.47533	0.000651321	0.47533	0.00104	0.52766	50
0.47581	-0.0202	0.47581	0.000781535	0.47581	0.000985131	0.52	50
0.47629	-0.0201	0.47629	0.000836857	0.47629	0.000932711	0.52	50
0.47677	-0.02012	0.47677	0.000763081	0.47677	0.000879838	0.52	50
0.47725	-0.02006	0.47725	0.000763998	0.47725	0.000827779	0.52	50
0.47773	-0.02001	0.47773	0.000764947	0.47773	0.000777981	0.52	50
0.47822	-0.0199	0.47822	0.000830244	0.47822	0.000731914	0.51893	50
0.4787	-0.01988	0.4787	0.000811114	0.4787	0.000690903	0.51893	50
0.47918	-0.01993	0.47918	0.000725868	0.47918	0.000655977	0.51473	50
0.47966	-0.0199	0.47966	0.000726992	0.47966	0.000627766	0.51473	50
0.48015	-0.01988	0.48015	0.000730157	0.48015	0.000606444	0.51473	50
0.48063	-0.01983	0.48063	0.000765351	0.48063	0.000591743	0.51473	50
0.48112	-0.01978	0.48112	0.000806509	0.48112	0.000583034	0.51165	50
0.4816	-0.01969	0.4816	0.000893531	0.4816	0.000579466	0.51165	50
0.48209	-0.01978	0.48209	0.00080297	0.48209	0.000580152	0.51165	50
0.48257	-0.01982	0.48257	0.00076442	0.48257	0.000584356	0.51165	50
0.48306	-0.01987	0.48306	0.000720023	0.48306	0.000591632	0.51165	50
0.48355	-0.01999	0.48355	0.000610158	0.48355	0.000601883	0.51165	50
0.48404	-0.02005	0.48404	0.00056411	0.48404	0.000615309	0.51165	50
0.48452	-0.02002	0.48452	0.00061343	0.48452	0.000632268	0.50663	50
0.48501	-0.02017	0.48501	0.000484324	0.48501	0.000653073	0.50368	50
0.4855	-0.02027	0.4855	0.000403045	0.4855	0.000677774	0.50368	50
0.48599	-0.02032	0.48599	0.000387252	0.48599	0.000705949	0.50368	50
0.48648	-0.0203	0.48648	0.000432798	0.48648	0.000736537	0.50368	50
0.48697	-0.02018	0.48697	0.00058293	0.48697	0.000767754	0.50271	50
0.48746	-0.02038	0.48746	0.000421228	0.48746	0.000797115	0.50271	50
0.48795	-0.02049	0.48795	0.000326887	0.48795	0.000821601	0.49889	50
0.48845	-0.02069	0.48845	0.000144223	0.48845	0.000837976	0.49889	50
0.48894	-0.02086	0.48894	-1.31736e-05	0.48894	0.000843222	0.49889	50
0.48943	-0.02091	0.48943	-7.84216e-05	0.48943	0.000835009	0.49889	50
0.48992	-0.02071	0.48992	9.71541e-05	0.48992	0.000812065	0.49608	50
0.49042	-0.02085	0.49042	-8.03993e-05	0.49042	0.000774375	0.49608	50
0.49091	-0.0208	0.49091	-8.12976e-05	0.49091	0.000723134	0.49515	50
0.49141	-0.02074	0.49141	-8.21349e-05	0.49141	0.000660498	0.4915	50
0.4919	-0.02067	0.4919	-8.29106e-05	0.4919	0.000589215	0.4915	50
0.4924	-0.0206	0.4924	-8.36244e-05	0.4924	0.000512234	0.4915	50
0.49289	-0.02052	0.49289	-8.42757e-05	0.49289	0.00043237	0.48881	50
0.49339	-0.02044	0.49339	-8.48642e-05	0.49339	0.00035206	0.48881	50
0.49389	-0.02036	0.49389	-8.53894e-05	0.49389	0.000273233	0.48881	50
0.49439	-0.02028	0.49439	-8.58511e-05	0.49439	0.000197271	0.48881	50
0.49489	-0.02021	0.49489	-8.62488e-05	0.49489	0.000125068	0.48881	50
0.49538	-0.02014	0.49538	-8.65823e-05	0.49538	5.71364e-05	0.48792	50
0.49588	-0.02008	0.49588	-8.68513e-05	0.49588	-6.23666e-06	0.48792	50
0.49638	-0.02002	0.49638	-8.70555e-05	0.49638	-6.48401e-05	0.48792	50
0.49688	-0.01997	0.49688	-8.71948e-05	0.49688	-0.000118416	0.48792	50
0.49738	-0.01992	0.49738	-8.7269e-05	0.49738	-0.000166588	0.48443	50
0.49789	-0.01988	0.49789	-8.72778e-05	0.49789	-0.000208854	0.48443	50
0.49839	-0.01984	0.49839	-8.72212e-05	0.49839	-0.000244621	0.48185	50
0.49889	-0.01981	0.49889	-8.70991e-05	0.49889	-0.000273285	0.48185	50
0.49939	-0.01979	0.49939	-8.69114e-05	0.49939	-0.000294312	0.48185	50
0.4999	-0.01972	0.4999	-2.70881e-05	0.4999	-0.000307321	0.47765	50
0.5004	-0.01976	0.5004	-7.05547e-05	0.5004	-0.00031215	0.47765	50
0.50091	-0.01972	0.50091	-3.11983e-05	0.50091	-0.000308906	0.47518	50
0.50141	-0.01966	0.50141	3.94838e-05	0.50141	-0.000297988	0.47518	50
0.50192	-0.01977	0.50192	-4.89549e-05	0.50192	-0.00028008	0.47518	50
0.50242	-0.01983	0.50242	-8.44078e-05	0.50242	-0.000256098	0.47518	50
0.50293	-0.01985	0.50293	-7.44489e-05	0.50293	-0.00022709	0.47437	50
0.50343	-0.01989	0.50343	-8.30506e-05	0.50343	-0.000194085	0.47115	50
0.50394	-0.01992	0.50394	-8.22748e-05	0.50394	-0.000157923	0.47115	50
0.50445	-0.01996	0.50445	-8.14344e-05	0.50445	-0.000119086	0.47115	50
0.50496	-0.02	0.50496	-8.05298e-05	0.50496	-7.76003e-05	0.47115	50
0.50547	-0.01992	0.50547	4.56092e-05	0.50547	-3.30175e-05	0.47115	50
0.50598	-0.02004	0.50598	-2.3096e-05	0.50598	1.54912e-05	0.47115	50
0.50649	-0.02008	0.50649	-8.332e-06	0.50649	6.89637e-05	0.46878	50
0.507	-0.01989	0.507	0.000234777	0.507	0.000128424	0.46878	50
0.50751	-0.02	0.50751	0.000192107	0.50751	0.000194646	0.46878	50
0.50802	-0.02001	0.50802	0.000255587	0.50802	0.000267915	0.46878	50
0.50853	-0.01965	0.50853	0.000695311	0.50853	0.000347829	0.46878	50
0.50904	-0.01981	0.50904	0.000620384	0.50904	0.000433116	0.46878	50
0.50956	-0.0199	0.50956	0.00061927	0.50956	0.000521531	0.46878	50
0.51007	-0.01994	0.51007	0.000672896	0.51007	0.000609842	0.46878	50
0.51058	-0.02001	0.51058	0.000683155	0.51058	0.000693983	0.468	50
0.5111	-0.02	0.5111	0.000772482	0.5111	0.000769396	0.468	50
0.51161	-0.01967	0.51161	0.00116	0.51161	0.000831578	0.468	50
0.51213	-0.01993	0.51213	0.000948899	0.51213	0.000876734	0.46491	50
0.51265	-0.02005	0.51265	0.000854028	0.51265	0.000902403	0.46263	50
0.51316	-0.01995	0.51316	0.000954307	0.51316	0.00090786	0.46263	50
0.51368	-0.01989	0.51368	0.00101	0.51368	0.000894219	0.46263	50
0.5142	-0.01981	0.5142	0.00106	0.5142	0.000864189	0.46188	50
0.51472	-0.01983	0.51472	0.000988963	0.51472	0.000821599	0.46188	50
0.51523	-0.01988	0.51523	0.000892938	0.51523	0.000770844	0.46188	50
0.51575	-0.01985	0.51575	0.000864291	0.51575	0.00071635	0.46188	50
0.51627	-0.01956	0.51627	0.0011	0.51627	0.000662162	0.45891	50
0.51679	-0.01972	0.51679	0.000891069	0.51679	0.00061167	0.45891	50
0.51731	-0.01982	0.51731	0.000747398	0.51731	0.000567467	0.45672	50
0.51784	-0.01975	0.51784	0.000776791	0.51784	0.00053132	0.45672	50
0.51836	-0.01964	0.51836	0.000867402	0.51836	0.000504239	0.45672	50
0.51888	-0.01965	0.51888	0.000839255	0.51888	0.000486635	0.45672	50
0.5194	-0.01968	0.5194	0.000800096	0.5194	0.000478532	0.45672	50
0.51993	-0.01967	0.51993	0.000811011	0.51993	0.000479812	0.45672	50
0.52045	-0.01977	0.52045	0.000722154	0.52045	0.000490447	0.45314	50
0.52097	-0.0198	0.52097	0.00071475	0.52097	0.000510656	0.45314	50
0.5215	-0.01999	0.5215	0.000548792	0.5215	0.000540959	0.45103	50
0.52203	-0.0202	0.52203	0.000383205	0.52203	0.000582117	0.45103	50
0.52255	-0.02024	0.52255	0.000396531	0.52255	0.000634965	0.45103	50
0.52308	-0.02024	0.52308	0.000461356	0.52308	0.000700179	0.45103	50
0.5236	-0.02043	0.5236	0.00034423	0.5236	0.000777999	0.45033	50
0.52413	-0.02051	0.52413	0.000353996	0.52413	0.000867952	0.45033	50
0.52466	-0.02043	0.52466	0.000537942	0.52466	0.000968587	0.45033	50
0.52519	-0.02066	0.52519	0.00041753	0.52519	0.00108	0.45033	50
0.52572	-0.02082	0.52572	0.000372404	0.52572	0.00119	0.44758	50
0.52625	-0.02071	0.52625	0.000588775	0.52625	0.0013	0.44758	50
0.52678	-0.02086	0.52678	0.000549106	0.52678	0.00141	0.44758	50
0.52731	-0.02097	0.52731	0.000527783	0.52731	0.00149	0.44293	50
0.52784	-0.02123	0.52784	0.000327941	0.52784	0.00156	0.44293	50
0.52837	-0.02136	0.52837	0.000241393	0.52837	0.0016	0.44293	50
0.5289	-0.0215	0.5289	0.000111956	0.5289	0.00161	0.44226	50
0.52944	-0.02157	0.52944	2.16416e-05	0.52944	0.00159	0.44226	50
0.52997	-0.02152	0.52997	2.46584e-05	0.52997	0.00154	0.44226	50
0.5305	-0.02144	0.5305	2.76867e-05	0.5305	0.00147	0.43962	50
0.53104	-0.02134	0.53104	3.07248e-05	0.53104	0.00137	0.43962	50
0.53157	-0.02122	0.53157	3.37707e-05	0.53157	0.00126	0.43767	50
0.53211	-0.0211	0.53211	3.68228e-05	0.53211	0.00114	0.43767	50
0.53265	-0.02098	0.53265	3.98793e-05	0.53265	0.00102	0.43767	50
0.53318	-0.02086	0.53318	4.29383e-05	0.53318	0.000898758	0.43767	50
0.53372	-0.02074	0.53372	4.5998e-05	0.53372	0.00078783	0.43767	50
0.53426	-0.02064	0.53426	4.90564e-05	0.53426	0.000686944	0.43767	50
0.5348	-0.02055	0.5348	5.21119e-05	0.5348	0.000597826	0.43448	50
0.53533	-0.02047	0.53533	5.51624e-05	0.53533	0.000521118	0.43448	50
0.53587	-0.0204	0.53587	5.8206e-05	0.53587	0.000456479	0.43448	50
0.53641	-0.02034	0.53641	6.12409e-05	0.53641	0.000402728	0.43448	50
0.53695	-0.02029	0.53695	6.42652e-05	0.53695	0.000358033	0.43448	50
0.53749	-0.02025	0.53749	6.72768e-05	0.53749	0.000320165	0.4326	50
0.53804	-0.02022	0.53804	7.02739e-05	0.53804	0.00028678	0.4326	50
0.53858	-0.02018	0.53858	7.32546e-05	0.53858	0.000255716	0.4326	50
0.53912	-0.02015	0.53912	7.62167e-05	0.53912	0.000225229	0.4326	50
0.53966	-0.02011	0.53966	7.91584e-05	0.53966	0.000194122	0.4326	50
0.54021	-0.02008	0.54021	8.20778e-05	0.54021	0.000161764	0.42952	50
0.54075	-0.02004	0.54075	8.49727e-05	0.54075	0.000128009	0.4277	50
0.5413	-0.02001	0.5413	8.78413e-05	0.5413	9.30737e-05	0.4277	50
0.54184	-0.01997	0.54184	9.06815e-05	0.54184	5.74339e-05	0.4277	50
0.54239	-0.01993	0.54239	9.34914e-05	0.54239	2.17515e-05	0.4277	50
0.54293	-0.01989	0.54293	9.6269e-05	0.54293	-1.31711e-05	0.4271	50
0.54348	-0.01985	0.54348	9.90122e-05	0.54348	-4.64364e-05	0.4271	50
0.54403	-0.01982	0.54403	0.000101719	0.54403	-7.71228e-05	0.4271	50
0.54458	-0.01979	0.54458	0.000104388	0.54458	-0.000104382	0.4271	50
0.54512	-0.01977	0.54512	0.000107016	0.54512	-0.000127551	0.4271	50
0.54567	-0.01974	0.54567	0.000109602	0.54567	-0.000146249	0.42472	50
0.54622	-0.01973	0.54622	0.000112144	0.54622	-0.000160442	0.42472	50
0.54677	-0.01971	0.54677	0.000114639	0.54677	-0.000170435	0.42472	50
0.54732	-0.01971	0.54732	0.000117086	0.54732	-0.000176808	0.42472	50
0.54788	-0.0197	0.54788	0.000119483	0.54788	-0.000180284	0.42472	50
0.54843	-0.0197	0.54843	0.000121828	0.54843	-0.000181571	0.42472	50
0.54898	-0.01969	0.54898	0.000124119	0.54898	-0.000181214	0.42296	50
0.54953	-0.01969	0.54953	0.000126354	0.54953	-0.000179507	0.42296	50
0.55009	-0.0197	0.55009	0.00012853	0.55009	-0.000176468	0.42296	50
0.55064	-0.0197	0.55064	0.000130647	0.55064	-0.000171892	0.42296	50
0.55119	-0.0197	0.55119	0.000132702	0.55119	-0.000165419	0.42296	50
0.55175	-0.01971	0.55175	0.000134693	0.55175	-0.000156609	0.42238	50
0.55231	-0.01972	0.55231	0.000136619	0.55231	-0.000144997	0.42238	50
0.55286	-0.01973	0.55286	0.000138477	0.55286	-0.000130143	0.41837	50
0.55342	-0.01965	0.55342	0.000236925	0.55342	-0.000111676	0.41837	50
0.55398	-0.01977	0.55398	0.000141984	0.55398	-8.93651e-05	0.41837	50
0.55453	-0.01979	0.55453	0.000143629	0.55453	-6.31953e-05	0.41837	50
0.55509	-0.01982	0.55509	0.0001452	0.55509	-3.34459e-05	0.41837	50
0.55565	-0.01985	0.55565	0.000146693	0.55565	-7.28231e-07	0.41837	50
0.55621	-0.01989	0.55621	0.000148109	0.55621	3.4033e-05	0.41837	50
0.55677	-0.01992	0.55677	0.000149445	0.55677	6.96916e-05	0.41837	50
0.55733	-0.01995	0.55733	0.000150699	0.55733	0.000105035	0.41781	50
0.55789	-0.01999	0.55789	0.000151869	0.55789	0.000138963	0.41781	50
0.55846	-0.02002	0.55846	0.000152955	0.55846	0.000170644	0.41558	50
0.55902	-0.02005	0.55902	0.000153954	0.55902	0.0001996	0.41558	50
0.55958	-0.02007	0.55958	0.000154865	0.55958	0.0002257	0.41558	50
0.56014	-0.02009	0.56014	0.000155686	0.56014	0.000249072	0.41558	50
0.56071	-0.02011	0.56071	0.000156416	0.56071	0.000269978	0.41393	50
0.56127	-0.02013	0.56127	0.000157054	0.56127	0.000288702	0.41393	50
0.56184	-0.01996	0.56184	0.000344295	0.56184	0.000305507	0.41393	50
0.5624	-0.01998	0.5624	0.000339423	0.5624	0.000320667	0.41123	50
0.56297	-0.02	0.56297	0.000337883	0.56297	0.000334533	0.40963	50
0.56354	-0.01997	0.56354	0.000375524	0.56354	0.000347612	0.40963	50
0.5641	-0.01993	0.5641	0.000430052	0.5641	0.000360575	0.40963	50
0.56467	-0.01974	0.56467	0.000632644	0.56467	0.000374194	0.40963	50
0.56524	-0.0196	0.56524	0.000785351	0.56524	0.000389214	0.40963	50
0.56581	-0.0197	0.56581	0.000704629	0.56581	0.000406211	0.40911	50
0.56638	-0.01962	0.56638	0.000807473	0.56638	0.000425481	0.40701	50
0.56695	-0.01959	0.56695	0.000860781	0.56695	0.000447013	0.40701	50
0.56752	-0.01959	0.56752	0.000876563	0.56752	0.000470547	0.40701	50
0.56809	-0.01954	0.56809	0.000956583	0.56809	0.000495711	0.40701	50
0.56866	-0.01956	0.56866	0.000965248	0.56866	0.000522194	0.40701	50
0.56924	-0.01959	0.56924	0.000956878	0.56924	0.000549883	0.40546	50
0.56981	-0.01967	0.56981	0.000907874	0.56981	0.000578934	0.40546	50
0.57038	-0.01969	0.57038	0.000922971	0.57038	0.00060974	0.40546	50
0.57096	-0.01969	0.57096	0.00094804	0.57096	0.000642826	0.40546	50
0.57153	-0.01972	0.57153	0.000961152	0.57153	0.000678709	0.40546	50
0.57211	-0.01979	0.57211	0.000925334	0.57211	0.000717785	0.40546	50
0.57269	-0.01966	0.57269	0.0011	0.57269	0.000760278	0.40546	50
0.57326	-0.01964	0.57326	0.00117	0.57326	0.000806282	0.40546	50
0.57384	-0.0197	0.57384	0.00116	0.57384	0.000855863	0.40495	50
0.57442	-0.01989	0.57442	0.00102	0.57442	0.000909163	0.40495	50
0.575	-0.0199	0.575	0.00107	0.575	0.000966449	0.40495	50
0.57557	-0.01992	0.57557	0.00111	0.57557	0.00103	0.40292	50
0.57615	-0.01991	0.57615	0.00118	0.57615	0.00109	0.40292	50
0.57673	-0.01989	0.57673	0.00127	0.57673	0.00116	0.40292	50
0.57731	-0.01993	0.57731	0.00131	0.57731	0.00124	0.40142	50
0.5779	-0.01987	0.5779	0.00144	0.5779	0.00132	0.40142	50
0.57848	-0.01983	0.57848	0.00156	0.57848	0.00139	0.40092	50
0.57906	-0.01982	0.57906	0.00165	0.57906	0.00146	0.40092	50
0.57964	-0.01967	0.57964	0.00185	0.57964	0.00153	0.40092	50
0.58023	-0.01977	0.58023	0.00181	0.58023	0.00158	0.40092	50
0.58081	-0.01981	0.58081	0.0018	0.58081	0.00162	0.40092	50
0.5814	-0.01982	0.5814	0.00181	0.5814	0.00164	0.40092	50
0.58198	-0.01992	0.58198	0.00172	0.58198	0.00163	0.39895	50
0.58257	-0.02006	0.58257	0.00155	0.58257	0.00161	0.39895	50
0.58315	-0.02018	0.58315	0.0014	0.58315	0.00158	0.39749	50
0.58374	-0.02024	0.58374	0.00129	0.58374	0.00153	0.39749	50
0.58433	-0.02003	0.58433	0.00144	0.58433	0.00148	0.39749	50
0.58492	-0.01995	0.58492	0.00147	0.58492	0.00142	0.39749	50
0.5855	-0.01996	0.5855	0.0014	0.5855	0.00136	0.39749	50
0.58609	-0.02002	0.58609	0.00129	0.58609	0.00131	0.39749	50
0.58668	-0.02003	0.58668	0.00123	0.58668	0.00126	0.3951	50
0.58727	-0.02004	0.58727	0.00119	0.58727	0.00123	0.3951	50
0.58787	-0.01999	0.58787	0.00121	0.58787	0.00121	0.3951	50
0.58846	-0.01997	0.58846	0.00123	0.58846	0.0012	0.3951	50
0.58905	-0.02003	0.58905	0.00117	0.58905	0.0012	0.39368	50
0.58964	-0.02002	0.58964	0.0012	0.58964	0.00122	0.39368	50
0.59024	-0.02004	0.59024	0.00121	0.59024	0.00124	0.39368	50
0.59083	-0.02008	0.59083	0.0012	0.59083	0.00128	0.39368	50
0.59143	-0.02014	0.59143	0.00119	0.59143	0.00132	0.39368	50
0.59202	-0.01999	0.59202	0.00137	0.59202	0.00137	0.39368	50
0.59262	-0.01997	0.59262	0.00144	0.59262	0.00141	0.39368	50
0.59321	-0.02001	0.59321	0.00144	0.59321	0.00145	0.39368	50
0.59381	-0.02011	0.59381	0.00137	0.59381	0.00148	0.39368	50
0.59441	-0.0202	0.59441	0.00131	0.59441	0.0015	0.39321	50
0.59501	-0.02023	0.59501	0.0013	0.59501	0.00152	0.39321	50
0.59561	-0.02029	0.59561	0.00125	0.59561	0.00154	0.39321	50
0.59621	-0.02032	0.59621	0.00124	0.59621	0.00155	0.39321	50
0.59681	-0.02021	0.59681	0.00136	0.59681	0.00157	0.39135	50
0.59741	-0.02008	0.59741	0.00152	0.59741	0.0016	0.39135	50
0.59801	-0.02007	0.59801	0.00157	0.59801	0.00163	0.39135	50
0.59861	-0.01997	0.59861	0.00172	0.59861	0.00168	0.39135	50
0.59921	-0.01982	0.59921	0.00193	0.59921	0.00175	0.38998	50
0.59981	-0.01982	0.59981	0.00202	0.59981	0.00184	0.38998	50
0.60042	-0.01976	0.60042	0.0022	0.60042	0.00195	0.38952	50
0.60102	-0.01969	0.60102	0.0024	0.60102	0.00208	0.38952	50
0.60163	-0.0197	0.60163	0.00254	0.60163	0.00224	0.38952	50
0.60223	-0.01984	0.60223	0.00256	0.60223	0.00241	0.38771	50
0.60284	-0.01972	0.60284	0.00287	0.60284	0.00259	0.38771	50
0.60345	-0.01977	0.60345	0.003	0.60345	0.00278	0.38637	50
0.60405	-0.0198	0.60405	0.00317	0.60405	0.00297	0.38637	50
0.60466	-0.01982	0.60466	0.00333	0.60466	0.00315	0.38637	50
0.60527	-0.01984	0.60527	0.00347	0.60527	0.00331	0.38637	50
0.60588	-0.02002	0.60588	0.00342	0.60588	0.00344	0.38593	50
0.60649	-0.02011	0.60649	0.00343	0.60649	0.00353	0.38593	50
0.6071	-0.02013	0.6071	0.00346	0.6071	0.00358	0.38417	50
0.60771	-0.02012	0.60771	0.00346	0.60771	0.00358	0.38417	50
0.60832	-0.0202	0.60832	0.00335	0.60832	0.00354	0.38417	50
0.60893	-0.02029	0.60893	0.00317	0.60893	0.00346	0.38417	50
0.60955	-0.02031	0.60955	0.00304	0.60955	0.00335	0.38417	50
0.61016	-0.02026	0.61016	0.00295	0.61016	0.00321	0.38417	50
0.61077	-0.02017	0.61077	0.0029	0.61077	0.00306	0.38287	50
0.61139	-0.02006	0.61139	0.00284	0.61139	0.00291	0.38287	50
0.612	-0.01997	0.612	0.00278	0.612	0.00275	0.38287	50
0.61262	-0.01991	0.61262	0.00268	0.61262	0.0026	0.38287	50
0.61324	-0.01983	0.61324	0.00263	0.61324	0.00246	0.38287	50
0.61385	-0.01965	0.61385	0.00269	0.61385	0.00234	0.37946	50
0.61447	-0.01955	0.61447	0.00268	0.61447	0.00223	0.37946	50
0.61509	-0.01949	0.61509	0.00266	0.61509	0.00215	0.37946	50
0.61571	-0.01937	0.61571	0.00272	0.61571	0.00209	0.37946	50
0.61633	-0.01923	0.61633	0.00283	0.61633	0.00206	0.37946	50
0.61695	-0.01911	0.61695	0.00294	0.61695	0.00204	0.37946	50
0.61757	-0.01894	0.61757	0.00311	0.61757	0.00205	0.37904	50
0.61819	-0.0189	0.61819	0.00317	0.61819	0.00207	0.37904	50
0.61881	-0.019	0.61881	0.00309	0.61881	0.0021	0.37904	50
0.61944	-0.01913	0.61944	0.00299	0.61944	0.00212	0.37737	50
0.62006	-0.01923	0.62006	0.00292	0.62006	0.00214	0.37737	50
0.62068	-0.01939	0.62068	0.00276	0.62068	0.00215	0.37737	50
0.62131	-0.01964	0.62131	0.00249	0.62131	0.00213	0.37737	50
0.62193	-0.01993	0.62193	0.00215	0.62193	0.00208	0.37614	50
0.62256	-0.02015	0.62256	0.00186	0.62256	0.00201	0.37614	50
0.62318	-0.02032	0.62318	0.0016	0.62318	0.00191	0.37614	50
0.62381	-0.02063	0.62381	0.00117	0.62381	0.0018	0.37614	50
0.62444	-0.02071	0.62444	0.000963317	0.62444	0.00167	0.37614	50
0.62507	-0.02081	0.62507	0.000721329	0.62507	0.00153	0.37614	50
0.6257	-0.02086	0.6257	0.000527542	0.6257	0.00139	0.37614	50
0.62633	-0.0209	0.62633	0.00034953	0.62633	0.00125	0.37614	50
0.62696	-0.02102	0.62696	9.66193e-05	0.62696	0.00111	0.37573	50
0.62759	-0.02107	0.62759	-8.97846e-05	0.62759	0.000983536	0.37573	50
0.62822	-0.02105	0.62822	-0.000188418	0.62822	0.000862585	0.3741	50
0.62885	-0.02104	0.62885	-0.000283366	0.62885	0.000752398	0.3741	50
0.62948	-0.02097	0.62948	-0.00031452	0.62948	0.000653939	0.3741	50
0.63012	-0.02087	0.63012	-0.000297875	0.63012	0.000567645	0.3741	50
0.63075	-0.02056	0.63075	-7.07564e-05	0.63075	0.000493477	0.3729	50
0.63139	-0.02045	0.63139	-1.929e-05	0.63139	0.000430975	0.3729	50
0.63202	-0.02046	0.63202	-7.60792e-05	0.63202	0.00037934	0.3729	50
0.63266	-0.02047	0.63266	-0.000128147	0.63266	0.000337522	0.3729	50
0.63329	-0.02043	0.63329	-0.000129882	0.63329	0.000304346	0.3729	50
0.63393	-0.02038	0.63393	-0.000105741	0.63393	0.000278639	0.3729	50
0.63457	-0.02017	0.63457	9.29404e-05	0.63457	0.000259344	0.3729	50
0.63521	-0.02012	0.63521	0.000130559	0.63521	0.000245582	0.3725	50
0.63585	-0.02022	0.63585	1.21446e-05	0.63585	0.000236667	0.3725	50
0.63649	-0.02032	0.63649	-8.93317e-05	0.63649	0.000232047	0.3725	50
0.63713	-0.02032	0.63713	-8.77511e-05	0.63713	0.000231214	0.3725	50
0.63777	-0.02027	0.63777	-3.77852e-05	0.63777	0.00023357	0.37092	50
0.63841	-0.0202	0.63841	3.62848e-05	0.63841	0.000238318	0.37092	50
0.63905	-0.02017	0.63905	7.8625e-05	0.63905	0.000244387	0.37092	50
0.63969	-0.02017	0.63969	7.57822e-05	0.63969	0.000250434	0.36975	50
0.64034	-0.02023	0.64034	2.6391e-05	0.64034	0.000254949	0.36975	50
0.64098	-0.02029	0.64098	-3.78516e-05	0.64098	0.000256459	0.36975	50
0.64163	-0.02029	0.64163	-4.03424e-05	0.64163	0.000253785	0.36975	50
0.64227	-0.02019	0.64227	5.92265e-05	0.64227	0.000246288	0.36975	50
0.64292	-0.02002	0.64292	0.000209617	0.64292	0.000234017	0.36782	50
0.64356	-0.02	0.64356	0.000217613	0.64356	0.000217714	0.36782	50
0.64421	-0.02003	0.64421	0.000171853	0.64421	0.000198698	0.36667	50
0.64486	-0.01999	0.64486	0.00018602	0.64486	0.000178656	0.36667	50
0.64551	-0.01996	0.64551	0.000198759	0.64551	0.000159428	0.36667	50
0.64616	-0.01992	0.64616	0.000224982	0.64616	0.000142811	0.36667	50
0.64681	-0.01985	0.64681	0.000284009	0.64681	0.000130421	0.36629	50
0.64746	-0.01983	0.64746	0.000298384	0.64746	0.000123604	0.36629	50
0.64811	-0.01986	0.64811	0.000268245	0.64811	0.000123389	0.36629	50
0.64876	-0.01989	0.64876	0.000236782	0.64876	0.000130471	0.36479	50
0.64941	-0.01994	0.64941	0.000206967	0.64941	0.000145221	0.36479	50
0.65007	-0.01991	0.65007	0.000261776	0.65007	0.000167716	0.36479	50
0.65072	-0.01984	0.65072	0.000353585	0.65072	0.000197796	0.36479	50
0.65138	-0.01975	0.65138	0.000486729	0.65138	0.000235131	0.36479	50
0.65203	-0.01971	0.65203	0.000566525	0.65203	0.000279286	0.36479	50
0.65269	-0.01976	0.65269	0.000572485	0.65269	0.00032976	0.36367	50
0.65334	-0.01979	0.65334	0.000594761	0.65334	0.000385958	0.36367	50
0.654	-0.01983	0.654	0.000612683	0.654	0.000447119	0.36367	50
0.65466	-0.01999	0.65466	0.000517384	0.65466	0.000512192	0.36367	50
0.65532	-0.02013	0.65532	0.000448849	0.65532	0.000579729	0.36367	50
0.65598	-0.02017	0.65598	0.000478952	0.65598	0.000647843	0.36367	50
0.65664	-0.0202	0.65664	0.000510578	0.65664	0.000714307	0.36367	50
0.6573	-0.02025	0.6573	0.000529068	0.6573	0.000776819	0.36367	50
0.65796	-0.02021	0.65796	0.000623768	0.65796	0.000833391	0.36367	50
0.65862	-0.02032	0.65862	0.000561898	0.65862	0.000882795	0.3633	50
0.65928	-0.02022	0.65928	0.00070775	0.65928	0.00092489	0.3633	50
0.65994	-0.02011	0.65994	0.000846133	0.65994	0.000960749	0.36075	50
0.66061	-0.02008	0.66061	0.000909987	0.66061	0.000992538	0.36075	50
0.66127	-0.02008	0.66127	0.00094324	0.66127	0.00102	0.36075	50
0.66194	-0.02006	0.66194	0.000999827	0.66194	0.00106	0.36038	50
0.6626	-0.01995	0.6626	0.00115	0.6626	0.00109	0.36038	50
0.66327	-0.01982	0.66327	0.00133	0.66327	0.00114	0.36038	50
0.66394	-0.01966	0.66394	0.00154	0.66394	0.0012	0.36038	50
0.66461	-0.01968	0.66461	0.00159	0.66461	0.00127	0.35895	50
0.66527	-0.01963	0.66527	0.00172	0.66527	0.00135	0.35895	50
0.66594	-0.01956	0.66594	0.00189	0.66594	0.00145	0.35895	50
0.66661	-0.01953	0.66661	0.00203	0.66661	0.00156	0.35895	50
0.66728	-0.01955	0.66728	0.00212	0.66728	0.00168	0.35895	50
0.66795	-0.01942	0.66795	0.00238	0.66795	0.0018	0.35895	50
0.66863	-0.01953	0.66863	0.0024	0.66863	0.00193	0.35789	50
0.6693	-0.01961	0.6693	0.00245	0.6693	0.00206	0.35789	50
0.66997	-0.01965	0.66997	0.00254	0.66997	0.00219	0.35789	50
0.67064	-0.01962	0.67064	0.00269	0.67064	0.00232	0.35789	50
0.67132	-0.01962	0.67132	0.00282	0.67132	0.00244	0.35789	50
0.67199	-0.0197	0.67199	0.00286	0.67199	0.00257	0.35614	50
0.67267	-0.01986	0.67267	0.00284	0.67267	0.0027	0.3551	50
0.67335	-0.01995	0.67335	0.00287	0.67335	0.00282	0.3551	50
0.67402	-0.01978	0.67402	0.00318	0.67402	0.00295	0.3551	50
0.6747	-0.01991	0.6747	0.00317	0.6747	0.00308	0.3551	50
0.67538	-0.02002	0.67538	0.00319	0.67538	0.00321	0.3551	50
0.67606	-0.02	0.67606	0.00333	0.67606	0.00333	0.3551	50
0.67674	-0.01998	0.67674	0.00347	0.67674	0.00345	0.35475	50
0.67742	-0.02002	0.67742	0.00354	0.67742	0.00356	0.35475	50
0.6781	-0.02011	0.6781	0.00357	0.6781	0.00368	0.35475	50
0.67878	-0.02019	0.67878	0.0036	0.67878	0.0038	0.35475	50
0.67947	-0.02018	0.67947	0.00374	0.67947	0.00392	0.35475	50
0.68015	-0.02015	0.68015	0.00391	0.68015	0.00406	0.35475	50
0.68083	-0.02014	0.68083	0.00409	0.68083	0.00422	0.35339	50
0.68152	-0.0201	0.68152	0.0043	0.68152	0.0044	0.35339	50
0.6822	-0.02	0.6822	0.00459	0.6822	0.0046	0.35339	50
0.68289	-0.01989	0.68289	0.00491	0.68289	0.00481	0.35339	50
0.68357	-0.01985	0.68357	0.00517	0.68357	0.00502	0.35237	50
0.68426	-0.01988	0.68426	0.00535	0.68426	0.00524	0.35237	50
0.68495	-0.01992	0.68495	0.00552	0.68495	0.00544	0.35237	50
0.68564	-0.01991	0.68564	0.00569	0.68564	0.00561	0.35237	50
0.68633	-0.01994	0.68633	0.00579	0.68633	0.00574	0.35237	50
0.68702	-0.02	0.68702	0.00582	0.68702	0.00582	0.35204	50
0.68771	-0.02005	0.68771	0.0058	0.68771	0.00585	0.35204	50
0.6884	-0.02009	0.6884	0.00573	0.6884	0.00582	0.35204	50
0.68909	-0.02015	0.68909	0.0056	0.68909	0.00574	0.35204	50
0.68979	-0.02019	0.68979	0.00543	0.68979	0.00562	0.35204	50
0.69048	-0.02025	0.69048	0.00521	0.69048	0.00546	0.3507	50
0.69117	-0.02034	0.69117	0.00494	0.69117	0.00528	0.3507	50
0.69187	-0.02042	0.69187	0.00467	0.69187	0.00509	0.34971	50
0.69256	-0.02042	0.69256	0.00447	0.69256	0.00489	0.34971	50
0.69326	-0.0204	0.69326	0.00429	0.69326	0.00469	0.34971	50
0.69396	-0.02037	0.69396	0.00413	0.69396	0.0045	0.34971	50
0.69466	-0.0203	0.69466	0.00401	0.69466	0.00431	0.34971	50
0.69535	-0.02019	0.69535	0.00395	0.69535	0.00414	0.34971	50
0.69605	-0.02011	0.69605	0.00386	0.69605	0.00397	0.34971	50
0.69675	-0.0201	0.69675	0.00372	0.69675	0.00382	0.34971	50
0.69745	-0.02007	0.69745	0.0036	0.69745	0.00368	0.34971	50
0.69815	-0.02004	0.69815	0.00351	0.69815	0.00355	0.34938	50
0.69886	-0.01999	0.69886	0.00345	0.69886	0.00345	0.34938	50
0.69956	-0.0199	0.69956	0.00347	0.69956	0.00337	0.34807	50
0.70026	-0.01985	0.70026	0.00346	0.70026	0.00331	0.34807	50
0.70097	-0.01978	0.70097	0.00352	0.70097	0.00329	0.34807	50
0.70167	-0.0197	0.70167	0.00361	0.70167	0.0033	0.34807	50
0.70238	-0.01973	0.70238	0.00362	0.70238	0.00335	0.34807	50
0.70308	-0.01972	0.70308	0.0037	0.70308	0.00342	0.34807	50
0.70379	-0.01969	0.70379	0.00383	0.70379	0.00353	0.34807	50
0.7045	-0.0197	0.7045	0.00395	0.7045	0.00365	0.3471	50
0.7052	-0.01967	0.7052	0.00413	0.7052	0.00379	0.3471	50
0.70591	-0.01958	0.70591	0.00436	0.70591	0.00394	0.3471	50
0.70662	-0.01956	0.70662	0.00452	0.70662	0.00408	0.3471	50
0.70733	-0.01957	0.70733	0.00462	0.70733	0.00419	0.3471	50
0.70804	-0.01958	0.70804	0.0047	0.70804	0.00428	0.3471	50
0.70876	-0.01974	0.70876	0.00458	0.70876	0.00432	0.3471	50
0.70947	-0.01976	0.70947	0.00455	0.70947	0.00431	0.3471	50
0.71018	-0.01982	0.71018	0.00443	0.71018	0.00425	0.3471	50
0.7109	-0.01996	0.7109	0.00417	0.7109	0.00413	0.3455	50
0.71161	-0.02006	0.71161	0.00391	0.71161	0.00397	0.3455	50
0.71233	-0.02014	0.71233	0.00362	0.71233	0.00377	0.3455	50
0.71304	-0.02021	0.71304	0.00333	0.71304	0.00354	0.34455	50
0.71376	-0.02022	0.71376	0.00308	0.71376	0.0033	0.34455	50
0.71448	-0.02019	0.71448	0.00285	0.71448	0.00304	0.34455	50
0.71519	-0.02019	0.71519	0.0026	0.71519	0.00279	0.34424	50
0.71591	-0.02029	0.71591	0.00225	0.71591	0.00254	0.34424	50
0.71663	-0.02027	0.71663	0.00203	0.71663	0.0023	0.34424	50
0.71735	-0.02017	0.71735	0.0019	0.71735	0.00207	0.34299	50
0.71807	-0.02025	0.71807	0.0016	0.71807	0.00185	0.34299	50
0.7188	-0.02032	0.7188	0.00134	0.7188	0.00165	0.34299	50
0.71952	-0.02034	0.71952	0.00113	0.71952	0.00147	0.34299	50
0.72024	-0.02029	0.72024	0.001	0.72024	0.0013	0.34206	50
0.72097	-0.02025	0.72097	0.000896571	0.72097	0.00115	0.34206	50
0.72169	-0.02032	0.72169	0.000696521	0.72169	0.00101	0.34206	50
0.72242	-0.02032	0.72242	0.000576753	0.72242	0.000900274	0.34206	50
0.72314	-0.02032	0.72314	0.000491702	0.72314	0.000806939	0.34175	50
0.72387	-0.02029	0.72387	0.000439933	0.72387	0.000732654	0.34175	50
0.7246	-0.0202	0.7246	0.000477209	0.7246	0.000676726	0.34175	50
0.72532	-0.02017	0.72532	0.000473034	0.72532	0.000638085	0.34053	50
0.72605	-0.02014	0.72605	0.000475319	0.72605	0.000615258	0.34053	50
0.72678	-0.02012	0.72678	0.000482717	0.72678	0.000606319	0.33962	50
0.72751	-0.02008	0.72751	0.000532302	0.72751	0.000608818	0.33962	50
0.72824	-0.01993	0.72824	0.00069012	0.72824	0.000619717	0.33962	50
0.72898	-0.01987	0.72898	0.000762806	0.72898	0.000635385	0.33962	50
0.72971	-0.01982	0.72971	0.00083383	0.72971	0.000651709	0.33962	50
0.73044	-0.01981	0.73044	0.000854361	0.73044	0.000664377	0.33962	50
0.73118	-0.01979	0.73118	0.000875966	0.73118	0.00066933	0.33962	50
0.73191	-0.01981	0.73191	0.000857815	0.73191	0.000663297	0.33962	50
0.73265	-0.01983	0.73265	0.000810545	0.73265	0.000644267	0.33962	50
0.73338	-0.01979	0.73338	0.000820987	0.73338	0.000611728	0.33932	50
0.73412	-0.01988	0.73412	0.000688081	0.73412	0.000566615	0.33932	50
0.73486	-0.01993	0.73486	0.000584083	0.73486	0.000511004	0.33932	50
0.7356	-0.01992	0.7356	0.000524624	0.7356	0.000447677	0.33932	50
0.73634	-0.01989	0.73634	0.000493866	0.73634	0.000379692	0.33813	50
0.73708	-0.01988	0.73708	0.000426333	0.73708	0.000310044	0.33813	50
0.73782	-0.01991	0.73782	0.000327361	0.73782	0.000241446	0.33724	50
0.73856	-0.01992	0.73856	0.000254465	0.73856	0.000176226	0.33724	50
0.7393	-0.01988	0.7393	0.000240164	0.7393	0.00011631	0.33724	50
0.74004	-0.01977	0.74004	0.000296002	0.74004	6.3255e-05	0.33724	50
0.74079	-0.01969	0.74079	0.000326785	0.74079	1.8315e-05	0.33724	50
0.74153	-0.01969	0.74153	0.000294882	0.74153	-1.74925e-05	0.33577	50
0.74228	-0.01975	0.74228	0.000208279	0.74228	-4.33261e-05	0.33577	50
0.74302	-0.01969	0.74302	0.000248761	0.74302	-5.84765e-05	0.3349	50
0.74377	-0.01969	0.74377	0.000243573	0.74377	-6.23403e-05	0.3349	50
0.74452	-0.01964	0.74452	0.000304204	0.74452	-5.44096e-05	0.3349	50
0.74527	-0.01949	0.74527	0.000474429	0.74527	-3.42781e-05	0.3349	50
0.74601	-0.01944	0.74601	0.000562686	0.74601	-1.6557e-06	0.3349	50
0.74676	-0.01954	0.74676	0.000508552	0.74676	4.36014e-05	0.3349	50
0.74751	-0.01947	0.74751	0.000634841	0.74751	0.000101448	0.3349	50
0.74827	-0.01933	0.74827	0.000836661	0.74827	0.000171589	0.3349	50
0.74902	-0.01939	0.74902	0.000861544	0.74902	0.000253397	0.33461	50
0.74977	-0.01949	0.74977	0.000856586	0.74977	0.000345814	0.33461	50
0.75052	-0.01955	0.75052	0.000896374	0.75052	0.000447242	0.33346	50
0.75128	-0.01962	0.75128	0.000930736	0.75128	0.000555434	0.33346	50
0.75203	-0.01968	0.75203	0.000990448	0.75203	0.000667422	0.33346	50
0.75279	-0.01977	0.75279	0.00101	0.75279	0.00077949	0.33346	50
0.75354	-0.01981	0.75354	0.00108	0.75354	0.000887239	0.33346	50
0.7543	-0.01991	0.7543	0.00107	0.7543	0.000985774	0.33346	50
0.75506	-0.01996	0.75506	0.00111	0.75506	0.00107	0.33346	50
0.75582	-0.02007	0.75582	0.00107	0.75582	0.00114	0.33346	50
0.75658	-0.02011	0.75658	0.00106	0.75658	0.00118	0.33346	50
0.75734	-0.02012	0.75734	0.00108	0.75734	0.0012	0.33261	50
0.7581	-0.02021	0.7581	0.000979609	0.7581	0.00119	0.33261	50
0.75886	-0.02027	0.75886	0.000890837	0.75886	0.00116	0.33261	50
0.75962	-0.02034	0.75962	0.000774133	0.75962	0.00111	0.33261	50
0.76039	-0.02032	0.76039	0.000736082	0.76039	0.00105	0.33261	50
0.76115	-0.02034	0.76115	0.000642202	0.76115	0.000982899	0.33261	50
0.76191	-0.02036	0.76191	0.000554658	0.76191	0.000910887	0.33261	50
0.76268	-0.02042	0.76268	0.000425408	0.76268	0.000841418	0.33232	50
0.76345	-0.02039	0.76345	0.000387161	0.76345	0.000779173	0.33232	50
0.76421	-0.02039	0.76421	0.000342527	0.76421	0.00072829	0.33232	50
0.76498	-0.02038	0.76498	0.00031546	0.76498	0.000692417	0.3312	50
0.76575	-0.02033	0.76575	0.000343692	0.76575	0.000674804	0.3312	50
0.76652	-0.02037	0.76652	0.000306314	0.76652	0.000678409	0.33036	50
0.76729	-0.0204	0.76729	0.00030782	0.76729	0.000705992	0.33036	50
0.76806	-0.0204	0.76806	0.000359386	0.76806	0.000760193	0.33036	50
0.76883	-0.02039	0.76883	0.000457115	0.76883	0.000843586	0.33036	50
0.7696	-0.02034	0.7696	0.000620912	0.7696	0.000958689	0.33009	50
0.77038	-0.02031	0.77038	0.000796768	0.77038	0.00111	0.33009	50
0.77115	-0.02038	0.77115	0.000915895	0.77115	0.00129	0.33009	50
0.77193	-0.02052	0.77193	0.000999699	0.77193	0.00152	0.33009	50
0.7727	-0.02049	0.7727	0.00129	0.7727	0.00178	0.33009	50
0.77348	-0.02038	0.77348	0.00171	0.77348	0.00209	0.33009	50
0.77426	-0.02037	0.77426	0.00207	0.77426	0.00244	0.32898	50
0.77503	-0.02037	0.77503	0.00245	0.77503	0.00283	0.32898	50
0.77581	-0.02037	0.77581	0.00288	0.77581	0.00325	0.32898	50
0.77659	-0.02027	0.77659	0.00344	0.77659	0.00371	0.32898	50
0.77737	-0.02015	0.77737	0.00405	0.77737	0.0042	0.32898	50
0.77815	-0.02001	0.77815	0.00469	0.77815	0.0047	0.32817	50
0.77893	-0.01985	0.77893	0.00535	0.77893	0.0052	0.32817	50
0.77972	-0.01968	0.77972	0.006	0.77972	0.00568	0.32817	50
0.7805	-0.01962	0.7805	0.0065	0.7805	0.00612	0.32817	50
0.78128	-0.01963	0.78128	0.00688	0.78128	0.00651	0.32817	50
0.78207	-0.01957	0.78207	0.00726	0.78207	0.00683	0.32681	50
0.78285	-0.01954	0.78285	0.00751	0.78285	0.00705	0.32681	50
0.78364	-0.01956	0.78364	0.00761	0.78364	0.00717	0.32681	50
0.78443	-0.01962	0.78443	0.00756	0.78443	0.00718	0.32601	50
0.78522	-0.01966	0.78522	0.00741	0.78522	0.00707	0.32601	50
0.786	-0.01978	0.786	0.00708	0.786	0.00686	0.32601	50
0.78679	-0.01987	0.78679	0.00669	0.78679	0.00656	0.32601	50
0.78758	-0.01996	0.78758	0.00623	0.78758	0.00618	0.32601	50
0.78838	-0.02005	0.78838	0.0057	0.78838	0.00575	0.32601	50
0.78917	-0.02009	0.78917	0.0052	0.78917	0.00529	0.32601	50
0.78996	-0.02016	0.78996	0.00464	0.78996	0.0048	0.32601	50
0.79075	-0.02009	0.79075	0.00423	0.79075	0.00432	0.32601	50
0.79155	-0.02015	0.79155	0.0037	0.79155	0.00385	0.32601	50
0.79234	-0.02018	0.79234	0.00322	0.79234	0.0034	0.32574	50
0.79314	-0.0202	0.79314	0.00278	0.79314	0.00298	0.32574	50
0.79394	-0.0202	0.79394	0.00239	0.79394	0.00259	0.32574	50
0.79473	-0.02021	0.79473	0.00201	0.79473	0.00223	0.32574	50
0.79553	-0.02017	0.79553	0.00173	0.79553	0.0019	0.32574	50
0.79633	-0.02017	0.79633	0.00143	0.79633	0.0016	0.32468	50
0.79713	-0.02012	0.79713	0.00122	0.79713	0.00133	0.32468	50
0.79793	-0.02016	0.79793	0.000933753	0.79793	0.00109	0.32468	50
0.79873	-0.02013	0.79873	0.000752291	0.79873	0.000880755	0.32468	50
0.79953	-0.02005	0.79953	0.00064122	0.79953	0.000690865	0.3239	50
0.80034	-0.01996	0.80034	0.000566597	0.80034	0.000523366	0.3239	50
0.80114	-0.02	0.80114	0.000380271	0.80114	0.000376621	0.3239	50
0.80195	-0.02007	0.80195	0.000178776	0.80195	0.000249041	0.3239	50
0.80275	-0.02004	0.80275	0.000101502	0.80275	0.000139101	0.3239	50
0.80356	-0.02004	0.80356	2.87493e-06	0.80356	4.53509e-05	0.32364	50
0.80436	-0.0201	0.80436	-0.000135017	0.80436	-3.35581e-05	0.32364	50
0.80517	-0.02011	0.80517	-0.000213846	0.80517	-9.88656e-05	0.32364	50
0.80598	-0.02008	0.80598	-0.000229002	0.80598	-0.000151697	0.32364	50
0.80679	-0.02007	0.80679	-0.000264345	0.80679	-0.000193069	0.32182	50
0.8076	-0.02013	0.8076	-0.000358011	0.8076	-0.000223907	0.32182	50
0.80841	-0.02005	0.80841	-0.000297505	0.80841	-0.000245069	0.32182	50
0.80922	-0.02005	0.80922	-0.000304933	0.80922	-0.000257384	0.32182	50
0.81004	-0.02007	0.81004	-0.00033247	0.81004	-0.000261687	0.32157	50
0.81085	-0.01992	0.81085	-0.000180261	0.81085	-0.000258877	0.32157	50
0.81166	-0.01994	0.81166	-0.000191002	0.81166	-0.000249955	0.32055	50
0.81248	-0.01982	0.81248	-5.91865e-05	0.81248	-0.000236051	0.32055	50
0.8133	-0.01976	0.8133	1.91281e-05	0.8133	-0.000218412	0.32055	50
0.81411	-0.01978	0.81411	2.63273e-05	0.81411	-0.000198317	0.32055	50
0.81493	-0.01967	0.81493	0.000153145	0.81493	-0.000176942	0.31979	50
0.81575	-0.01956	0.81575	0.000288096	0.81575	-0.000155174	0.31979	50
0.81657	-0.01959	0.81657	0.000278812	0.81657	-0.000133458	0.31979	50
0.81739	-0.01975	0.81739	0.000142241	0.81739	-0.000111724	0.31979	50
0.81821	-0.01986	0.81821	4.84753e-05	0.81821	-8.94276e-05	0.31979	50
0.81903	-0.01983	0.81903	0.00010219	0.81903	-6.57017e-05	0.31979	50
0.81985	-0.01996	0.81985	1.80545e-06	0.81985	-3.95539e-05	0.31979	50
0.82068	-0.02006	0.82068	-6.88982e-05	0.82068	-1.00786e-05	0.31979	50
0.8215	-0.02002	0.8215	7.37504e-06	0.8215	2.33509e-05	0.31979	50
0.82233	-0.02007	0.82233	-1.37473e-05	0.82233	6.09198e-05	0.31979	50
0.82315	-0.02011	0.82315	-1.13065e-05	0.82315	0.000102233	0.31854	50
0.82398	-0.01996	0.82398	0.000184332	0.82398	0.00014621	0.31854	50
0.8248	-0.02008	0.8248	0.000110737	0.8248	0.000191024	0.31779	50
0.82563	-0.01997	0.82563	0.000265137	0.82563	0.000234149	0.31779	50
0.82646	-0.01986	0.82646	0.000416965	0.82646	0.000272553	0.31779	50
0.82729	-0.01973	0.82729	0.000574383	0.82729	0.000303081	0.31755	50
0.82812	-0.01979	0.82812	0.000532404	0.82812	0.000322961	0.31755	50
0.82895	-0.01977	0.82895	0.000556874	0.82895	0.000330329	0.31755	50
0.82979	-0.0198	0.82979	0.00052323	0.82979	0.000324573	0.31755	50
0.83062	-0.01987	0.83062	0.000432799	0.83062	0.00030641	0.31755	50
0.83145	-0.01979	0.83145	0.000484083	0.83145	0.000277673	0.31755	50
0.83229	-0.01992	0.83229	0.000323237	0.83229	0.000240935	0.31755	50
0.83312	-0.02006	0.83312	0.000141889	0.83312	0.000199095	0.31755	50
0.83396	-0.02013	0.83396	2.68249e-05	0.83396	0.000155033	0.31657	50
0.8348	-0.0202	0.8348	-9.14776e-05	0.8348	0.000111383	0.31657	50
0.83564	-0.0203	0.83564	-0.000230335	0.83564	7.04059e-05	0.31657	50
0.83648	-0.02041	0.83648	-0.000372397	0.83648	3.39597e-05	0.31657	50
0.83732	-0.02036	0.83732	-0.000361015	0.83732	3.50546e-06	0.31657	50
0.83816	-0.0203	0.83816	-0.000318631	0.83816	-1.98533e-05	0.31584	50
0.839	-0.02032	0.839	-0.000351107	0.839	-3.53288e-05	0.31584	50
0.83984	-0.02035	0.83984	-0.000392771	0.83984	-4.24098e-05	0.31584	50
0.84068	-0.02032	0.84068	-0.000359861	0.84068	-4.08308e-05	0.31584	50
0.84153	-0.02033	0.84153	-0.000363782	0.84153	-3.05511e-05	0.31584	50
0.84237	-0.02033	0.84237	-0.000339172	0.84237	-1.17495e-05	0.31584	50
0.84322	-0.0203	0.84322	-0.000280413	0.84322	1.51675e-05	0.31584	50
0.84407	-0.02023	0.84407	-0.000176196	0.84407	4.95375e-05	0.31584	50
0.84491	-0.02003	0.84491	5.55216e-05	0.84491	9.03958e-05	0.31559	50
0.84576	-0.0201	0.84576	3.34589e-05	0.84576	0.000136414	0.31463	50
0.84661	-0.02015	0.84661	3.97511e-05	0.84661	0.000185842	0.31463	50
0.84746	-0.02007	0.84746	0.000168763	0.84746	0.00023648	0.31463	50
0.84831	-0.01995	0.84831	0.00033938	0.84831	0.000285749	0.31463	50
0.84916	-0.01987	0.84916	0.000456065	0.84916	0.000330872	0.31463	50
0.85002	-0.01978	0.85002	0.000585905	0.85002	0.000369206	0.31391	50
0.85087	-0.01979	0.85087	0.000607553	0.85087	0.000398651	0.31391	50
0.85172	-0.01978	0.85172	0.000636821	0.85172	0.000418005	0.31391	50
0.85258	-0.01978	0.85258	0.000648788	0.85258	0.000427153	0.31391	50
0.85343	-0.01983	0.85343	0.00059263	0.85343	0.000427016	0.31391	50
0.85429	-0.01984	0.85429	0.000578054	0.85429	0.000419302	0.31391	50
0.85515	-0.01983	0.85515	0.000572198	0.85515	0.000406166	0.31391	50
0.85601	-0.01995	0.85601	0.000442073	0.85601	0.000389877	0.31391	50
0.85687	-0.01983	0.85687	0.000543734	0.85687	0.000372553	0.31391	50
0.85773	-0.01982	0.85773	0.000532361	0.85773	0.000356006	0.31391	50
0.85859	-0.01995	0.85859	0.00038806	0.85859	0.000341646	0.31391	50
0.85945	-0.01994	0.85945	0.000394023	0.85945	0.000330456	0.31367	50
0.86031	-0.01998	0.86031	0.00034349	0.86031	0.000322988	0.31367	50
0.86118	-0.0199	0.86118	0.000419176	0.86118	0.000319385	0.31367	50
0.86204	-0.01999	0.86204	0.000333123	0.86204	0.000319425	0.31367	50
0.86291	-0.02	0.86291	0.000323899	0.86291	0.000322595	0.31273	50
0.86377	-0.02	0.86377	0.000324236	0.86377	0.000328212	0.31273	50
0.86464	-0.02	0.86464	0.000336339	0.86464	0.000335587	0.31273	50
0.86551	-0.01999	0.86551	0.000354561	0.86551	0.000344189	0.31273	50
0.86638	-0.01997	0.86638	0.000379999	0.86638	0.000353793	0.31273	50
0.86725	-0.01994	0.86725	0.000420382	0.86725	0.000364551	0.31202	50
0.86812	-0.01991	0.86812	0.000463435	0.86812	0.000376976	0.31202	50
0.86899	-0.01992	0.86899	0.000469167	0.86899	0.000391878	0.31202	50
0.86986	-0.01997	0.86986	0.000444326	0.86986	0.00041027	0.31202	50
0.87073	-0.01992	0.87073	0.000515275	0.87073	0.00043328	0.31086	50
0.87161	-0.01987	0.87161	0.000590956	0.87161	0.000462092	0.31086	50
0.87248	-0.01989	0.87248	0.000610533	0.87248	0.000497905	0.31017	50
0.87336	-0.01988	0.87336	0.00065699	0.87336	0.000541919	0.31017	50
0.87423	-0.01983	0.87423	0.000764442	0.87423	0.00059532	0.31017	50
0.87511	-0.0199	0.87511	0.000755204	0.87511	0.000659273	0.31017	50
0.87599	-0.01991	0.87599	0.00082674	0.87599	0.000734903	0.31017	50
0.87687	-0.01988	0.87687	0.000944674	0.87687	0.000823266	0.31017	50
0.87775	-0.0199	0.87775	0.00103	0.87775	0.000925303	0.31017	50
0.87863	-0.01994	0.87863	0.0011	0.87863	0.00104	0.31017	50
0.87951	-0.01994	0.87951	0.00123	0.87951	0.00117	0.31017	50
0.8804	-0.01987	0.8804	0.00145	0.8804	0.00132	0.31017	50
0.88128	-0.01992	0.88128	0.00157	0.88128	0.00148	0.30994	50
0.88216	-0.01994	0.88216	0.00171	0.88216	0.00166	0.30994	50
0.88305	-0.01994	0.88305	0.0019	0.88305	0.00184	0.30903	50
0.88394	-0.02005	0.88394	0.00199	0.88394	0.00204	0.30903	50
0.88482	-0.02007	0.88482	0.00217	0.88482	0.00225	0.30903	50
0.88571	-0.02007	0.88571	0.00238	0.88571	0.00246	0.30903	50
0.8866	-0.02011	0.8866	0.00256	0.8866	0.00266	0.30903	50
0.88749	-0.02003	0.88749	0.00284	0.88749	0.00287	0.30903	50
0.88838	-0.01998	0.88838	0.00309	0.88838	0.00307	0.30903	50
0.88927	-0.02	0.88927	0.00326	0.88927	0.00325	0.30903	50
0.89016	-0.01997	0.89016	0.00346	0.89016	0.00342	0.30835	50
0.89106	-0.01995	0.89106	0.00363	0.89106	0.00358	0.30835	50
0.89195	-0.02003	0.89195	0.00368	0.89195	0.00371	0.30835	50
0.89285	-0.02004	0.89285	0.0038	0.89285	0.00384	0.30835	50
0.89374	-0.02005	0.89374	0.00392	0.89374	0.00397	0.30835	50
0.89464	-0.01999	0.89464	0.00411	0.89464	0.0041	0.30812	50
0.89554	-0.02009	0.89554	0.00416	0.89554	0.00425	0.30812	50
0.89644	-0.02016	0.89644	0.00427	0.89644	0.00443	0.30812	50
0.89734	-0.02022	0.89734	0.00442	0.89734	0.00464	0.30812	50
0.89824	-0.02012	0.89824	0.00478	0.89824	0.00489	0.30812	50
0.89914	-0.0201	0.89914	0.0051	0.89914	0.00519	0.30723	50
0.90004	-0.02006	0.90004	0.00548	0.90004	0.00554	0.30656	50
0.90095	-0.01995	0.90095	0.00597	0.90095	0.00593	0.30656	50
0.90185	-0.01998	0.90185	0.00637	0.90185	0.00635	0.30656	50
0.90275	-0.01988	0.90275	0.00691	0.90275	0.00679	0.30656	50
0.90366	-0.01969	0.90366	0.00754	0.90366	0.00724	0.30656	50
0.90457	-0.01971	0.90457	0.00795	0.90457	0.00765	0.30634	50
0.90547	-0.01974	0.90547	0.00829	0.90547	0.00802	0.30634	50
0.90638	-0.01979	0.90638	0.00852	0.90638	0.00831	0.30634	50
0.90729	-0.01984	0.90729	0.00866	0.90729	0.00849	0.30634	50
0.9082	-0.01999	0.9082	0.00857	0.9082	0.00856	0.30634	50
0.90912	-0.02001	0.90912	0.0085	0.90912	0.00851	0.30634	50
0.91003	-0.02004	0.91003	0.00831	0.91003	0.00835	0.30545	50
0.91094	-0.02019	0.91094	0.0079	0.91094	0.0081	0.30545	50
0.91185	-0.02026	0.91185	0.00752	0.91185	0.00779	0.30545	50
0.91277	-0.02024	0.91277	0.0072	0.91277	0.00744	0.30545	50
0.91369	-0.02033	0.91369	0.00676	0.91369	0.00708	0.30545	50
0.9146	-0.02034	0.9146	0.00641	0.9146	0.00674	0.30545	50
0.91552	-0.02028	0.91552	0.00617	0.91552	0.00645	0.3048	50
0.91644	-0.02022	0.91644	0.00599	0.91644	0.0062	0.3048	50
0.91736	-0.02012	0.91736	0.00591	0.91736	0.00604	0.3048	50
0.91828	-0.02016	0.91828	0.00579	0.91828	0.00595	0.3048	50
0.9192	-0.02006	0.9192	0.0059	0.9192	0.00595	0.3048	50
0.92012	-0.02	0.92012	0.00606	0.92012	0.00606	0.3048	50
0.92105	-0.02001	0.92105	0.00624	0.92105	0.00626	0.3048	50
0.92197	-0.02009	0.92197	0.00647	0.92197	0.00656	0.3048	50
0.9229	-0.01998	0.9229	0.00697	0.9229	0.00695	0.3048	50
0.92382	-0.01987	0.92382	0.00757	0.92382	0.00744	0.3048	50
0.92475	-0.01987	0.92475	0.00813	0.92475	0.00799	0.30371	50
0.92568	-0.0198	0.92568	0.0088	0.92568	0.00861	0.30307	50
0.92661	-0.01973	0.92661	0.00951	0.92661	0.00925	0.30307	50
0.92754	-0.01968	0.92754	0.0102	0.92754	0.00988	0.30307	50
0.92847	-0.01954	0.92847	0.01092	0.92847	0.01047	0.30307	50
0.9294	-0.01952	0.9294	0.01145	0.9294	0.01097	0.30307	50
0.93033	-0.01964	0.93033	0.01169	0.93033	0.01133	0.30307	50
0.93126	-0.01968	0.93126	0.01185	0.93126	0.01153	0.30286	50
0.9322	-0.01966	0.9322	0.01189	0.9322	0.01155	0.30286	50
0.93313	-0.01971	0.93313	0.01169	0.93313	0.01139	0.302	50
0.93407	-0.01975	0.93407	0.01132	0.93407	0.01106	0.302	50
0.93501	-0.01983	0.93501	0.01076	0.93501	0.01059	0.302	50
0.93594	-0.02	0.93594	0.00999	0.93594	0.01	0.302	50
0.93688	-0.02013	0.93688	0.0092	0.93688	0.00932	0.302	50
0.93782	-0.02018	0.93782	0.00841	0.93782	0.00859	0.30137	50
0.93876	-0.02025	0.93876	0.00757	0.93876	0.00782	0.30137	50
0.93971	-0.0203	0.93971	0.00675	0.93971	0.00705	0.30137	50
0.94065	-0.02032	0.94065	0.00597	0.94065	0.00629	0.30137	50
0.94159	-0.02035	0.94159	0.00521	0.94159	0.00556	0.30116	50
0.94254	-0.02035	0.94254	0.00451	0.94254	0.00486	0.30116	50
0.94348	-0.02038	0.94348	0.00383	0.94348	0.00422	0.30116	50
0.94443	-0.02029	0.94443	0.00334	0.94443	0.00363	0.30116	50
0.94538	-0.02025	0.94538	0.00284	0.94538	0.00309	0.30116	50
0.94633	-0.02013	0.94633	0.00247	0.94633	0.00261	0.30032	50
0.94728	-0.02005	0.94728	0.00213	0.94728	0.00218	0.30032	50
0.94823	-0.02012	0.94823	0.00169	0.94823	0.00181	0.30032	50
0.94918	-0.02011	0.94918	0.00138	0.94918	0.00148	0.30032	50
0.95013	-0.02004	0.95013	0.00116	0.95013	0.0012	0.2997	50
0.95108	-0.02009	0.95108	0.000871714	0.95108	0.000958515	0.2997	50
0.95204	-0.02018	0.95204	0.000571549	0.95204	0.000749455	0.2997	50
0.95299	-0.02022	0.95299	0.000350044	0.95299	0.000569823	0.2997	50
0.95395	-0.02019	0.95395	0.000223163	0.95395	0.0004151	0.29949	50
0.95491	-0.0202	0.95491	7.75038e-05	0.95491	0.000281092	0.29949	50
0.95586	-0.02009	0.95586	7.86954e-05	0.95586	0.000164058	0.29949	50
0.95682	-0.02016	0.95682	-9.7368e-05	0.95682	6.08278e-05	0.29949	50
0.95778	-0.02013	0.95778	-0.000158958	0.95778	-3.1124e-05	0.29867	50
0.95874	-0.02012	0.95874	-0.000231195	0.95874	-0.000113671	0.29867	50
0.9597	-0.02004	0.9597	-0.000227532	0.9597	-0.000188101	0.29867	50
0.96067	-0.02002	0.96067	-0.000279733	0.96067	-0.000255228	0.29867	50
0.96163	-0.01991	0.96163	-0.000221038	0.96163	-0.000315522	0.29867	50
0.9626	-0.01987	0.9626	-0.000243191	0.9626	-0.000369219	0.29867	50
0.96356	-0.01986	0.96356	-0.000271822	0.96356	-0.000416402	0.29805	50
0.96453	-0.01974	0.96453	-0.000201824	0.96453	-0.00045705	0.29805	50
0.9655	-0.01982	0.9655	-0.000306289	0.9655	-0.000491066	0.29805	50
0.96646	-0.01963	0.96646	-0.000150354	0.96646	-0.000518279	0.29805	50
0.96743	-0.01955	0.96743	-8.58739e-05	0.96743	-0.000538445	0.29805	50
0.9684	-0.01963	0.9684	-0.000178269	0.9684	-0.000551228	0.29805	50
0.96938	-0.01955	0.96938	-0.000110506	0.96938	-0.000556198	0.29805	50
0.97035	-0.01958	0.97035	-0.000135627	0.97035	-0.000552808	0.29805	50
0.97132	-0.01967	0.97132	-0.000209598	0.97132	-0.00054039	0.29805	50
0.9723	-0.0197	0.9723	-0.000217108	0.9723	-0.000518145	0.29805	50
0.97327	-0.0197	0.97327	-0.000189077	0.97327	-0.000485157	0.29805	50
0.97425	-0.01984	0.97425	-0.000281068	0.97425	-0.000440392	0.29805	50
0.97522	-0.01989	0.97522	-0.000271065	0.97522	-0.000382735	0.29704	50
0.9762	-0.02	0.9762	-0.000309586	0.9762	-0.000311025	0.29704	50
0.97718	-0.01995	0.97718	-0.000176236	0.97718	-0.00022412	0.29643	50
0.97816	-0.02007	0.97816	-0.000187206	0.97816	-0.000120973	0.29643	50
0.97914	-0.02018	0.97914	-0.000179415	0.97914	-7.27165e-07	0.29643	50
0.98012	-0.02016	0.98012	-2.68638e-05	0.98012	0.000137169	0.29643	50
0.98111	-0.0203	0.98111	-3.41151e-06	0.98111	0.000292834	0.29643	50
0.98209	-0.02031	0.98209	0.000155674	0.98209	0.000465815	0.29623	50
0.98308	-0.02041	0.98308	0.000245836	0.98308	0.000654917	0.29623	50
0.98406	-0.02045	0.98406	0.000410481	0.98406	0.000857992	0.29623	50
0.98505	-0.02042	0.98505	0.000654282	0.98505	0.00107	0.29623	50
0.98604	-0.02049	0.98604	0.000805763	0.98604	0.00129	0.29623	50
0.98703	-0.02045	0.98703	0.00106	0.98703	0.00151	0.29623	50
0.98802	-0.02026	0.98802	0.00146	0.98802	0.00172	0.29544	50
0.98901	-0.02023	0.98901	0.00167	0.98901	0.0019	0.29544	50
0.99	-0.0202	0.99	0.00186	0.99	0.00206	0.29544	50
0.99099	-0.01988	0.99099	0.0023	0.99099	0.00217	0.29544	50
0.99199	-0.01983	0.99199	0.00241	0.99199	0.00224	0.29544	50
0.99298	-0.0198	0.99298	0.00245	0.99298	0.00225	0.29544	50
0.99398	-0.0198	0.99398	0.00242	0.99398	0.00222	0.29484	50
0.99497	-0.0197	0.99497	0.00244	0.99497	0.00214	0.29484	50
0.99597	-0.01956	0.99597	0.00248	0.99597	0.00204	0.29484	50
0.99697	-0.01952	0.99697	0.00239	0.99697	0.00191	0.29484	50
0.99797	-0.01964	0.99797	0.00214	0.99797	0.00178	0.29484	50
0.99897	-0.0196	0.99897	0.00205	0.99897	0.00165	0.29484	50
0.99997	-0.01968	0.99997	0.00185	0.99997	0.00152	0.29484	50
1.00098	-0.01968	1.00098	0.00173	1.00098	0.00142	0.29484	50
1.00198	-0.01985	1.00198	0.00148	1.00198	0.00133	0.29484	50
1.00299	-0.01991	1.00299	0.00136	1.00299	0.00127	0.29465	50
1.00399	-0.02011	1.00399	0.00113	1.00399	0.00124	0.29465	50
1.005	-0.02014	1.005	0.00109	1.005	0.00123	0.29328	50
1.00601	-0.02014	1.00601	0.00111	1.00601	0.00125	0.29328	50
1.00702	-0.02033	1.00702	0.000964726	1.00702	0.0013	0.29328	50
1.00803	-0.02047	1.00803	0.000898902	1.00803	0.00137	0.29328	50
1.00904	-0.02058	1.00904	0.000875422	1.00904	0.00145	0.29328	50
1.01005	-0.02069	1.01005	0.000862545	1.01005	0.00155	0.29328	50
1.01106	-0.02072	1.01106	0.000924189	1.01106	0.00165	0.29328	50
1.01207	-0.02075	1.01207	0.000986676	1.01207	0.00174	0.29328	50
1.01309	-0.02071	1.01309	0.00111	1.01309	0.00182	0.29328	50
1.01411	-0.02068	1.01411	0.0012	1.01411	0.00188	0.29328	50
1.01512	-0.0207	1.01512	0.00121	1.01512	0.0019	0.29328	50
1.01614	-0.02072	1.01614	0.00118	1.01614	0.0019	0.29328	50
1.01716	-0.02063	1.01716	0.00123	1.01716	0.00187	0.29308	50
1.01818	-0.0205	1.01818	0.0013	1.01818	0.00181	0.29308	50
1.0192	-0.02037	1.0192	0.00135	1.0192	0.00173	0.29308	50
1.02022	-0.02022	1.02022	0.00142	1.02022	0.00164	0.29308	50
1.02125	-0.02017	1.02125	0.00137	1.02125	0.00154	0.29308	50
1.02227	-0.02003	1.02227	0.00141	1.02227	0.00144	0.29308	50
1.02329	-0.01999	1.02329	0.00136	1.02329	0.00135	0.29308	50
1.02432	-0.01984	1.02432	0.00143	1.02432	0.00127	0.29308	50
1.02535	-0.01968	1.02535	0.00152	1.02535	0.00119	0.29231	50
1.02638	-0.01953	1.02638	0.00161	1.02638	0.00113	0.29231	50
1.02741	-0.01935	1.02741	0.00174	1.02741	0.00109	0.29174	50
1.02844	-0.01939	1.02844	0.00167	1.02844	0.00106	0.29174	50
1.02947	-0.01931	1.02947	0.00174	1.02947	0.00105	0.29174	50
1.0305	-0.01921	1.0305	0.00184	1.0305	0.00105	0.29174	50
1.03153	-0.01917	1.03153	0.0019	1.03153	0.00107	0.29078	50
1.03257	-0.01905	1.03257	0.00206	1.03257	0.00111	0.29022	50
1.0336	-0.01901	1.0336	0.00216	1.0336	0.00117	0.29022	50
1.03464	-0.01909	1.03464	0.00216	1.03464	0.00126	0.29022	50
1.03568	-0.01925	1.03568	0.00211	1.03568	0.00136	0.29022	50
1.03671	-0.01923	1.03671	0.00226	1.03671	0.00149	0.29022	50
1.03775	-0.01946	1.03775	0.00219	1.03775	0.00165	0.29022	50
1.03879	-0.01961	1.03879	0.00223	1.03879	0.00185	0.29003	50
1.03984	-0.01965	1.03984	0.00243	1.03984	0.00208	0.28928	50
1.04088	-0.01978	1.04088	0.00257	1.04088	0.00235	0.28928	50
1.04192	-0.01994	1.04192	0.00272	1.04192	0.00266	0.28928	50
1.04297	-0.02015	1.04297	0.00287	1.04297	0.00303	0.28928	50
1.04401	-0.02031	1.04401	0.00313	1.04401	0.00345	0.28928	50
1.04506	-0.02035	1.04506	0.00357	1.04506	0.00392	0.28928	50
1.04611	-0.02063	1.04611	0.00382	1.04611	0.00444	0.28928	50
1.04716	-0.02082	1.04716	0.0042	1.04716	0.00502	0.28928	50
1.04821	-0.02084	1.04821	0.00481	1.04821	0.00565	0.28928	50
1.04926	-0.02117	1.04926	0.00515	1.04926	0.00632	0.28928	50
1.05031	-0.02113	1.05031	0.00589	1.05031	0.00702	0.28928	50
1.05136	-0.02096	1.05136	0.00676	1.05136	0.00772	0.28872	50
1.05242	-0.02108	1.05242	0.00732	1.05242	0.0084	0.28872	50
1.05347	-0.02112	1.05347	0.0079	1.05347	0.00902	0.28872	50
1.05453	-0.02098	1.05453	0.00856	1.05453	0.00954	0.28872	50
1.05558	-0.02068	1.05558	0.00925	1.05558	0.00993	0.28872	50
1.05664	-0.02048	1.05664	0.00967	1.05664	0.01015	0.28872	50
1.0577	-0.02031	1.0577	0.00987	1.0577	0.01018	0.28872	50
1.05876	-0.01998	1.05876	0.01005	1.05876	0.01003	0.28872	50
1.05982	-0.01985	1.05982	0.00986	1.05982	0.00971	0.28872	50
1.06089	-0.01953	1.06089	0.00973	1.06089	0.00926	0.28872	50
1.06195	-0.0194	1.06195	0.00931	1.06195	0.00871	0.28854	50
1.06301	-0.01933	1.06301	0.00876	1.06301	0.00808	0.28854	50
1.06408	-0.01921	1.06408	0.00822	1.06408	0.00743	0.28854	50
1.06515	-0.01905	1.06515	0.00771	1.06515	0.00676	0.28854	50
1.06621	-0.01905	1.06621	0.00707	1.06621	0.00611	0.2878	50
1.06728	-0.01902	1.06728	0.00647	1.06728	0.00549	0.2878	50
1.06835	-0.01885	1.06835	0.00607	1.06835	0.00491	0.2878	50
1.06942	-0.01885	1.06942	0.00554	1.06942	0.00438	0.28725	50
1.0705	-0.0188	1.0705	0.0051	1.0705	0.00391	0.28725	50
1.07157	-0.01879	1.07157	0.00469	1.07157	0.00348	0.28725	50
1.07264	-0.01885	1.07264	0.00425	1.07264	0.0031	0.28725	50
1.07372	-0.01886	1.07372	0.00392	1.07372	0.00278	0.28725	50
1.0748	-0.01888	1.0748	0.00362	1.0748	0.0025	0.28707	50
1.07587	-0.01904	1.07587	0.00321	1.07587	0.00225	0.28707	50
1.07695	-0.01916	1.07695	0.00288	1.07695	0.00205	0.28707	50
1.07803	-0.01928	1.07803	0.00259	1.07803	0.00187	0.28707	50
1.07911	-0.01945	1.07911	0.00228	1.07911	0.00172	0.28634	50
1.08019	-0.01956	1.08019	0.00204	1.08019	0.0016	0.28634	50
1.08128	-0.01963	1.08128	0.00186	1.08128	0.00149	0.28634	50
1.08236	-0.01973	1.08236	0.00167	1.08236	0.0014	0.28634	50
1.08345	-0.01982	1.08345	0.00149	1.08345	0.00131	0.28634	50
1.08453	-0.02005	1.08453	0.00119	1.08453	0.00124	0.2858	50
1.08562	-0.0201	1.08562	0.00106	1.08562	0.00117	0.2858	50
1.08671	-0.02018	1.08671	0.000918193	1.08671	0.0011	0.2858	50
1.0878	-0.02026	1.0878	0.000782833	1.0878	0.00104	0.2858	50
1.08889	-0.02041	1.08889	0.000575275	1.08889	0.000982362	0.28491	50
1.08998	-0.02055	1.08998	0.000374577	1.08998	0.000926391	0.28491	50
1.09107	-0.02057	1.09107	0.000305442	1.09107	0.000872768	0.28491	50
1.09216	-0.02046	1.09216	0.00035775	1.09216	0.000821416	0.28491	50
1.09326	-0.02057	1.09326	0.000206224	1.09326	0.000772294	0.28491	50
1.09435	-0.0206	1.09435	0.000124886	1.09435	0.000725366	0.28438	50
1.09545	-0.0206	1.09545	7.7469e-05	1.09545	0.000680584	0.28438	50
1.09655	-0.02074	1.09655	-9.81607e-05	1.09655	0.000637887	0.28438	50
1.09765	-0.02063	1.09765	-3.13262e-05	1.09765	0.000597201	0.28438	50
1.09875	-0.0205	1.09875	5.41114e-05	1.09875	0.00055844	0.28438	50
1.09985	-0.02063	1.09985	-0.000104306	1.09985	0.000521516	0.28438	50
1.10095	-0.02056	1.10095	-7.26591e-05	1.10095	0.000486341	0.28438	50
1.10206	-0.0205	1.10206	-5.03729e-05	1.10206	0.00045283	0.28438	50
1.10316	-0.02046	1.10316	-3.46927e-05	1.10316	0.000420913	0.28438	50
1.10427	-0.02048	1.10427	-8.85197e-05	1.10427	0.000390536	0.28438	50
1.10537	-0.02044	1.10537	-7.7142e-05	1.10537	0.000361672	0.2842	50
1.10648	-0.02025	1.10648	8.13405e-05	1.10648	0.000334322	0.2842	50
1.10759	-0.02009	1.10759	0.000219197	1.10759	0.00030853	0.2842	50
1.1087	-0.02001	1.1087	0.000276461	1.1087	0.000284381	0.2842	50
1.10981	-0.01996	1.10981	0.000298694	1.10981	0.000262018	0.2842	50
1.11092	-0.01992	1.11092	0.00031906	1.11092	0.000241641	0.2842	50
1.11204	-0.0197	1.11204	0.000522546	1.11204	0.000223522	0.2835	50
1.11315	-0.01972	1.11315	0.000490716	1.11315	0.000208003	0.2835	50
1.11427	-0.01979	1.11427	0.000409702	1.11427	0.000195506	0.2835	50
1.11538	-0.01989	1.11538	0.000295361	1.11538	0.000186531	0.2835	50
1.1165	-0.0199	1.1165	0.000281864	1.1165	0.000181651	0.28297	50
1.11762	-0.01966	1.11762	0.000522775	1.11762	0.000181505	0.28297	50
1.11874	-0.01964	1.11874	0.000541953	1.11874	0.00018678	0.28297	50
1.11986	-0.01986	1.11986	0.000339362	1.11986	0.000198186	0.28297	50
1.12098	-0.01981	1.12098	0.00040227	1.12098	0.000216425	0.28297	50
1.12211	-0.01997	1.12211	0.000268041	1.12211	0.000242152	0.28297	50
1.12323	-0.01981	1.12323	0.000464184	1.12323	0.000275918	0.28297	50
1.12436	-0.01991	1.12436	0.000407762	1.12436	0.000318111	0.2828	50
1.12548	-0.02012	1.12548	0.000246272	1.12548	0.000368874	0.2828	50
1.12661	-0.02002	1.12661	0.000404353	1.12661	0.000428003	0.2828	50
1.12774	-0.02008	1.12774	0.000416332	1.12774	0.000494811	0.2828	50
1.12887	-0.02012	1.12887	0.000444416	1.12887	0.000567956	0.2821	50
1.13	-0.02004	1.13	0.000604857	1.13	0.000645246	0.2821	50
1.13113	-0.0198	1.13113	0.000925578	1.13113	0.000723448	0.28159	50
1.13227	-0.01961	1.13227	0.00119	1.13227	0.000798208	0.28159	50
1.1334	-0.01954	1.1334	0.00133	1.1334	0.000864208	0.28159	50
1.13454	-0.01956	1.13454	0.00135	1.13454	0.000915699	0.28159	50
1.13568	-0.01926	1.13568	0.00168	1.13568	0.000947398	0.28159	50
1.13681	-0.01924	1.13681	0.00172	1.13681	0.000955561	0.28159	50
1.13795	-0.01932	1.13795	0.00162	1.13795	0.000938826	0.28159	50
1.13909	-0.01945	1.13909	0.00145	1.13909	0.000898495	0.28159	50
1.14023	-0.01955	1.14023	0.00129	1.14023	0.000838188	0.28159	50
1.14138	-0.01975	1.14138	0.00101	1.14138	0.000763053	0.28159	50
1.14252	-0.01995	1.14252	0.000729545	1.14252	0.000678894	0.28141	50
1.14367	-0.02025	1.14367	0.0003383	1.14367	0.000591464	0.28141	50
1.14481	-0.02066	1.14481	-0.000153026	1.14481	0.000506028	0.28073	50
1.14596	-0.02094	1.14596	-0.000508089	1.14596	0.000427185	0.28073	50
1.14711	-0.02109	1.14711	-0.000733806	1.14711	0.000358861	0.28073	50
1.14826	-0.02129	1.14826	-0.000984297	1.14826	0.000304399	0.28073	50
1.14941	-0.02149	1.14941	-0.00123	1.14941	0.000266682	0.28073	50
1.15056	-0.02161	1.15056	-0.00136	1.15056	0.000248253	0.28073	50
1.15171	-0.02171	1.15171	-0.00146	1.15171	0.000251406	0.28073	50
1.15287	-0.02181	1.15287	-0.00154	1.15287	0.000278245	0.28073	50
1.15402	-0.02203	1.15402	-0.0017	1.15402	0.000330711	0.28073	50
1.15518	-0.02228	1.15518	-0.00187	1.15518	0.000410559	0.28073	50
1.15634	-0.02214	1.15634	-0.00162	1.15634	0.000519305	0.28022	50
1.15749	-0.02211	1.15749	-0.00145	1.15749	0.000658122	0.28022	50
1.15865	-0.02228	1.15865	-0.00145	1.15865	0.000827693	0.28022	50
1.15981	-0.0224	1.15981	-0.00137	1.15981	0.00103	0.28022	50
1.16098	-0.0225	1.16098	-0.00124	1.16098	0.00126	0.28022	50
1.16214	-0.02238	1.16214	-0.00086531	1.16214	0.00152	0.28022	50
1.1633	-0.02221	1.1633	-0.000417119	1.1633	0.0018	0.28022	50
1.16447	-0.0219	1.16447	0.000196748	1.16447	0.00209	0.27938	50
1.16564	-0.0215	1.16564	0.000900509	1.16564	0.0024	0.27938	50
1.1668	-0.02138	1.1668	0.00131	1.1668	0.00269	0.27887	50
1.16797	-0.02101	1.16797	0.00196	1.16797	0.00297	0.27887	50
1.16914	-0.02064	1.16914	0.00256	1.16914	0.0032	0.27887	50
1.17032	-0.02018	1.17032	0.00319	1.17032	0.00337	0.27887	50
1.17149	-0.01962	1.17149	0.00385	1.17149	0.00346	0.27887	50
1.17266	-0.01932	1.17266	0.00416	1.17266	0.00348	0.27887	50
1.17384	-0.01909	1.17384	0.00432	1.17384	0.00341	0.27871	50
1.17501	-0.01894	1.17501	0.00434	1.17501	0.00328	0.27871	50
1.17619	-0.01863	1.17619	0.00446	1.17619	0.00309	0.27871	50
1.17737	-0.01865	1.17737	0.00421	1.17737	0.00285	0.27871	50
1.17855	-0.01868	1.17855	0.00392	1.17855	0.0026	0.27871	50
1.17973	-0.01859	1.17973	0.00375	1.17973	0.00234	0.27871	50
1.18091	-0.01883	1.18091	0.00326	1.18091	0.00209	0.27871	50
1.18209	-0.01878	1.18209	0.00306	1.18209	0.00185	0.27871	50
1.18328	-0.0188	1.18328	0.00283	1.18328	0.00163	0.27871	50
1.18446	-0.01882	1.18446	0.00262	1.18446	0.00144	0.27871	50
1.18565	-0.01874	1.18565	0.00255	1.18565	0.00129	0.27804	50
1.18684	-0.01866	1.18684	0.00251	1.18684	0.00117	0.27804	50
1.18803	-0.01863	1.18803	0.00245	1.18803	0.00108	0.27804	50
1.18922	-0.01839	1.18922	0.00263	1.18922	0.00103	0.27804	50
1.19041	-0.01809	1.19041	0.00292	1.19041	0.00101	0.27755	50
1.1916	-0.01793	1.1916	0.0031	1.1916	0.00103	0.27755	50
1.19279	-0.01778	1.19279	0.00331	1.19279	0.00109	0.27755	50
1.19399	-0.0173	1.19399	0.00389	1.19399	0.00119	0.27755	50
1.19519	-0.01714	1.19519	0.00419	1.19519	0.00133	0.27755	50
1.19638	-0.01693	1.19638	0.00459	1.19638	0.00152	0.27755	50
1.19758	-0.01673	1.19758	0.00502	1.19758	0.00176	0.27738	50
1.19878	-0.01683	1.19878	0.00523	1.19878	0.00206	0.27738	50
1.19998	-0.01692	1.19998	0.00551	1.19998	0.00243	0.27738	50
1.20118	-0.01703	1.20118	0.00585	1.20118	0.00289	0.27673	50
1.20239	-0.0173	1.20239	0.00613	1.20239	0.00344	0.27673	50
1.20359	-0.01755	1.20359	0.00655	1.20359	0.00409	0.27673	50
1.2048	-0.01775	1.2048	0.00714	1.2048	0.00488	0.27673	50
1.206	-0.01808	1.206	0.00773	1.206	0.00581	0.27624	50
1.20721	-0.01837	1.20721	0.00853	1.20721	0.0069	0.27624	50
1.20842	-0.0189	1.20842	0.00926	1.20842	0.00816	0.27624	50
1.20963	-0.01918	1.20963	0.01043	1.20963	0.00961	0.27624	50
1.21084	-0.01957	1.21084	0.01168	1.21084	0.01125	0.27624	50
1.21206	-0.02001	1.21206	0.01307	1.21206	0.01308	0.27624	50
1.21327	-0.02039	1.21327	0.0147	1.21327	0.0151	0.27624	50
1.21449	-0.02072	1.21449	0.01656	1.21449	0.01727	0.27624	50
1.2157	-0.02071	1.2157	0.01886	1.2157	0.01957	0.27624	50
1.21692	-0.02103	1.21692	0.0209	1.21692	0.02193	0.27624	50
1.21814	-0.02081	1.21814	0.02345	1.21814	0.02426	0.27608	50
1.21936	-0.02079	1.21936	0.02565	1.21936	0.02644	0.27608	50
1.22058	-0.0204	1.22058	0.02793	1.22058	0.02833	0.27608	50
1.2218	-0.02025	1.2218	0.02954	1.2218	0.02979	0.27608	50
1.22303	-0.02014	1.22303	0.03054	1.22303	0.03068	0.27543	50
1.22425	-0.01992	1.22425	0.03102	1.22425	0.03094	0.27543	50
1.22548	-0.01961	1.22548	0.03093	1.22548	0.03054	0.27543	50
1.22671	-0.01953	1.22671	0.03	1.22671	0.02953	0.27495	50
1.22794	-0.01945	1.22794	0.02857	1.22794	0.02801	0.27495	50
1.22917	-0.01916	1.22917	0.02695	1.22917	0.02611	0.27495	50
1.2304	-0.01938	1.2304	0.02457	1.2304	0.02395	0.27495	50
1.23163	-0.01938	1.23163	0.02229	1.23163	0.02167	0.27495	50
1.23286	-0.01978	1.23286	0.01957	1.23286	0.01935	0.27495	50
1.2341	-0.02002	1.2341	0.01707	1.2341	0.01709	0.27495	50
1.23533	-0.02009	1.23533	0.01486	1.23533	0.01495	0.27415	50
1.23657	-0.02052	1.23657	0.01243	1.23657	0.01296	0.27415	50
1.23781	-0.02063	1.23781	0.01051	1.23781	0.01114	0.27415	50
1.23905	-0.02079	1.23905	0.00873	1.23905	0.00952	0.27415	50
1.24029	-0.0211	1.24029	0.00698	1.24029	0.00809	0.27368	50
1.24153	-0.02111	1.24153	0.00573	1.24153	0.00684	0.27368	50
1.24278	-0.02147	1.24278	0.0043	1.24278	0.00577	0.27368	50
1.24402	-0.02153	1.24402	0.00333	1.24402	0.00486	0.27368	50
1.24527	-0.02158	1.24527	0.00252	1.24527	0.00409	0.27368	50
1.24651	-0.02168	1.24651	0.00176	1.24651	0.00345	0.27368	50
1.24776	-0.0218	1.24776	0.00111	1.24776	0.00291	0.27368	50
1.24901	-0.02207	1.24901	0.000391955	1.24901	0.00246	0.27352	50
1.25026	-0.02197	1.25026	0.000116747	1.25026	0.00209	0.27352	50
1.25151	-0.022	1.25151	-0.000222451	1.25151	0.00178	0.27352	50
1.25277	-0.02213	1.25277	-0.000607124	1.25277	0.00152	0.27352	50
1.25402	-0.02225	1.25402	-0.000938101	1.25402	0.00131	0.27289	50
1.25528	-0.02225	1.25528	-0.00112	1.25528	0.00113	0.27289	50
1.25654	-0.02221	1.25654	-0.00123	1.25654	0.000977555	0.27289	50
1.25779	-0.02229	1.25779	-0.00143	1.25779	0.000850912	0.27289	50
1.25905	-0.02223	1.25905	-0.00148	1.25905	0.000744356	0.27289	50
1.26031	-0.02208	1.26031	-0.00143	1.26031	0.000654909	0.27289	50
1.26158	-0.02194	1.26158	-0.00136	1.26158	0.000580283	0.27243	50
1.26284	-0.02182	1.26284	-0.0013	1.26284	0.000518724	0.27243	50
1.2641	-0.02176	1.2641	-0.00129	1.2641	0.000468894	0.27243	50
1.26537	-0.02171	1.26537	-0.00128	1.26537	0.000429759	0.27243	50
1.26664	-0.02157	1.26664	-0.00117	1.26664	0.000400507	0.27243	50
1.26791	-0.02134	1.26791	-0.000958238	1.26791	0.000380476	0.27243	50
1.26918	-0.0211	1.26918	-0.000733576	1.26918	0.000369093	0.27243	50
1.27045	-0.0208	1.27045	-0.000432682	1.27045	0.000365818	0.27243	50
1.27172	-0.02065	1.27172	-0.00028226	1.27172	0.000370095	0.27243	50
1.27299	-0.02043	1.27299	-4.76888e-05	1.27299	0.000381292	0.27243	50
1.27427	-0.02023	1.27427	0.00016524	1.27427	0.000398638	0.27243	50
1.27554	-0.01983	1.27554	0.000586527	1.27554	0.000421152	0.27243	50
1.27682	-0.01976	1.27682	0.000689012	1.27682	0.000447566	0.27227	50
1.2781	-0.01958	1.2781	0.000895	1.2781	0.000476278	0.27227	50
1.27938	-0.01937	1.27938	0.00114	1.27938	0.000505357	0.27227	50
1.28066	-0.01924	1.28066	0.0013	1.28066	0.000532681	0.27227	50
1.28194	-0.01904	1.28194	0.00151	1.28194	0.000556194	0.27119	50
1.28323	-0.01904	1.28323	0.00154	1.28323	0.000574264	0.27119	50
1.28451	-0.01908	1.28451	0.0015	1.28451	0.000585997	0.27119	50
1.2858	-0.01894	1.2858	0.00165	1.2858	0.000591389	0.27104	50
1.28708	-0.01895	1.28708	0.00164	1.28708	0.000591241	0.27104	50
1.28837	-0.01895	1.28837	0.00164	1.28837	0.000586902	0.27104	50
1.28966	-0.01899	1.28966	0.00159	1.28966	0.000579956	0.27104	50
1.29096	-0.01894	1.29096	0.00164	1.29096	0.000571955	0.27104	50
1.29225	-0.01886	1.29225	0.0017	1.29225	0.000564255	0.27104	50
1.29354	-0.01922	1.29354	0.00134	1.29354	0.000557931	0.27042	50
1.29484	-0.01896	1.29484	0.00159	1.29484	0.000553776	0.27042	50
1.29613	-0.01908	1.29613	0.00147	1.29613	0.000552319	0.27042	50
1.29743	-0.01898	1.29743	0.00158	1.29743	0.000553866	0.27042	50
1.29873	-0.01896	1.29873	0.0016	1.29873	0.000558547	0.27042	50
1.30003	-0.01912	1.30003	0.00144	1.30003	0.000566351	0.27042	50
1.30133	-0.01927	1.30133	0.00131	1.30133	0.000577162	0.26997	50
1.30264	-0.01922	1.30264	0.00137	1.30264	0.000590787	0.26997	50
1.30394	-0.0192	1.30394	0.00141	1.30394	0.000606984	0.26997	50
1.30525	-0.01924	1.30525	0.00139	1.30525	0.000625481	0.26997	50
1.30655	-0.01928	1.30655	0.00137	1.30655	0.000645995	0.26997	50
1.30786	-0.01926	1.30786	0.00141	1.30786	0.000668246	0.26997	50
1.30917	-0.01932	1.30917	0.00137	1.30917	0.000691966	0.26997	50
1.31048	-0.01929	1.31048	0.00143	1.31048	0.00071691	0.26997	50
1.31179	-0.01924	1.31179	0.0015	1.31179	0.000742857	0.26997	50
1.31311	-0.01931	1.31311	0.00146	1.31311	0.000769616	0.26921	50
1.31442	-0.01936	1.31442	0.00144	1.31442	0.000797025	0.26921	50
1.31574	-0.01947	1.31574	0.00136	1.31574	0.000824953	0.26876	50
1.31705	-0.01947	1.31705	0.00138	1.31705	0.000853298	0.26876	50
1.31837	-0.01933	1.31837	0.00155	1.31837	0.00088199	0.26876	50
1.31969	-0.01954	1.31969	0.00137	1.31969	0.000910986	0.26876	50
1.32101	-0.01962	1.32101	0.00132	1.32101	0.00094028	0.26876	50
1.32234	-0.01951	1.32234	0.00146	1.32234	0.000969892	0.26876	50
1.32366	-0.01944	1.32366	0.00156	1.32366	0.000999883	0.26876	50
1.32499	-0.01957	1.32499	0.00146	1.32499	0.00103	0.26876	50
1.32631	-0.01952	1.32631	0.00154	1.32631	0.00106	0.26876	50
1.32764	-0.01968	1.32764	0.00141	1.32764	0.00109	0.26876	50
1.32897	-0.01978	1.32897	0.00134	1.32897	0.00113	0.26876	50
1.3303	-0.01974	1.3303	0.00142	1.3303	0.00116	0.26876	50
1.33163	-0.01968	1.33163	0.00152	1.33163	0.0012	0.26876	50
1.33296	-0.0198	1.33296	0.00143	1.33296	0.00123	0.26876	50
1.3343	-0.01974	1.3343	0.00154	1.3343	0.00127	0.26862	50
1.33563	-0.01965	1.33563	0.00167	1.33563	0.00131	0.26862	50
1.33697	-0.01966	1.33697	0.0017	1.33697	0.00136	0.26862	50
1.33831	-0.01962	1.33831	0.00179	1.33831	0.00141	0.26862	50
1.33965	-0.01965	1.33965	0.00181	1.33965	0.00146	0.26862	50
1.34099	-0.01963	1.34099	0.00188	1.34099	0.00151	0.26802	50
1.34233	-0.01951	1.34233	0.00205	1.34233	0.00156	0.26802	50
1.34368	-0.0197	1.34368	0.00193	1.34368	0.00162	0.26802	50
1.34502	-0.01968	1.34502	0.002	1.34502	0.00168	0.26802	50
1.34637	-0.01973	1.34637	0.002	1.34637	0.00173	0.26802	50
1.34772	-0.01981	1.34772	0.00198	1.34772	0.00179	0.26758	50
1.34907	-0.01983	1.34907	0.00201	1.34907	0.00184	0.26758	50
1.35042	-0.02003	1.35042	0.00184	1.35042	0.00187	0.26758	50
1.35177	-0.01999	1.35177	0.00192	1.35177	0.0019	0.26743	50
1.35312	-0.02012	1.35312	0.0018	1.35312	0.00192	0.26743	50
1.35448	-0.02021	1.35448	0.00171	1.35448	0.00192	0.26743	50
1.35583	-0.02033	1.35583	0.00158	1.35583	0.00191	0.26743	50
1.35719	-0.02022	1.35719	0.00167	1.35719	0.00189	0.26743	50
1.35855	-0.02039	1.35855	0.00147	1.35855	0.00186	0.26684	50
1.35991	-0.02049	1.35991	0.00133	1.35991	0.00182	0.26684	50
1.36127	-0.02028	1.36127	0.0015	1.36127	0.00178	0.2664	50
1.36263	-0.02041	1.36263	0.00133	1.36263	0.00174	0.2664	50
1.36399	-0.0204	1.36399	0.00131	1.36399	0.00171	0.2664	50
1.36536	-0.02028	1.36536	0.00139	1.36536	0.00167	0.2664	50
1.36673	-0.02027	1.36673	0.00136	1.36673	0.00163	0.2664	50
1.36809	-0.02021	1.36809	0.00139	1.36809	0.0016	0.2664	50
1.36946	-0.02011	1.36946	0.00146	1.36946	0.00157	0.2664	50
1.37084	-0.02022	1.37084	0.00131	1.37084	0.00154	0.2664	50
1.37221	-0.02025	1.37221	0.00126	1.37221	0.00151	0.26626	50
1.37358	-0.02006	1.37358	0.00143	1.37358	0.00148	0.26626	50
1.37496	-0.02009	1.37496	0.00137	1.37496	0.00146	0.26626	50
1.37633	-0.02026	1.37633	0.00117	1.37633	0.00144	0.26626	50
1.37771	-0.02032	1.37771	0.00109	1.37771	0.00141	0.26568	50
1.37909	-0.02044	1.37909	0.000949602	1.37909	0.00139	0.26568	50
1.38047	-0.02045	1.38047	0.000924387	1.38047	0.00137	0.26568	50
1.38185	-0.02049	1.38185	0.000869275	1.38185	0.00136	0.26568	50
1.38323	-0.02079	1.38323	0.000545728	1.38323	0.00134	0.26568	50
1.38462	-0.02086	1.38462	0.000462388	1.38462	0.00133	0.26568	50
1.386	-0.02105	1.386	0.000263356	1.386	0.00132	0.26568	50
1.38739	-0.02126	1.38739	4.37534e-05	1.38739	0.00131	0.26568	50
1.38878	-0.02117	1.38878	0.000128455	1.38878	0.0013	0.26568	50
1.39017	-0.02123	1.39017	6.86357e-05	1.39017	0.0013	0.26568	50
1.39156	-0.02121	1.39156	8.75651e-05	1.39156	0.00129	0.26525	50
1.39295	-0.02112	1.39295	0.000176101	1.39295	0.0013	0.26525	50
1.39435	-0.02116	1.39435	0.00014294	1.39435	0.0013	0.26525	50
1.39574	-0.02097	1.39574	0.000340711	1.39574	0.00131	0.26525	50
1.39714	-0.02105	1.39714	0.000278032	1.39714	0.00133	0.26525	50
1.39854	-0.02058	1.39854	0.000778793	1.39854	0.00135	0.26525	50
1.39994	-0.02041	1.39994	0.000974974	1.39994	0.00139	0.26525	50
1.40134	-0.02014	1.40134	0.00129	1.40134	0.00143	0.26525	50
1.40274	-0.0199	1.40274	0.00158	1.40274	0.00148	0.26525	50
1.40415	-0.01958	1.40415	0.00197	1.40415	0.00155	0.26525	50
1.40555	-0.01925	1.40555	0.00239	1.40555	0.00164	0.26453	50
1.40696	-0.01921	1.40696	0.00254	1.40696	0.00175	0.26453	50
1.40837	-0.01908	1.40837	0.0028	1.40837	0.00189	0.26411	50
1.40978	-0.0191	1.40978	0.00296	1.40978	0.00206	0.26411	50
1.41119	-0.01924	1.41119	0.00304	1.41119	0.00227	0.26411	50
1.4126	-0.01924	1.4126	0.00329	1.4126	0.00253	0.26411	50
1.41401	-0.01938	1.41401	0.00346	1.41401	0.00284	0.26411	50
1.41543	-0.01952	1.41543	0.0037	1.41543	0.00322	0.26411	50
1.41684	-0.0197	1.41684	0.00395	1.41684	0.00366	0.26411	50
1.41826	-0.0199	1.41826	0.00427	1.41826	0.00417	0.26396	50
1.41968	-0.02016	1.41968	0.00459	1.41968	0.00476	0.26396	50
1.4211	-0.02052	1.4211	0.0049	1.4211	0.00543	0.26396	50
1.42252	-0.02074	1.42252	0.00543	1.42252	0.00617	0.26396	50
1.42395	-0.02078	1.42395	0.0062	1.42395	0.00698	0.26396	50
1.42537	-0.02096	1.42537	0.00687	1.42537	0.00784	0.2634	50
1.4268	-0.02095	1.4268	0.00778	1.4268	0.00873	0.2634	50
1.42823	-0.02059	1.42823	0.00903	1.42823	0.00961	0.2634	50
1.42966	-0.02069	1.42966	0.00976	1.42966	0.01044	0.2634	50
1.43109	-0.02071	1.43109	0.01045	1.43109	0.01116	0.2634	50
1.43252	-0.02019	1.43252	0.01152	1.43252	0.01171	0.2634	50
1.43395	-0.01993	1.43395	0.01211	1.43395	0.01203	0.2634	50
1.43539	-0.01974	1.43539	0.01236	1.43539	0.0121	0.2634	50
1.43682	-0.01956	1.43682	0.01234	1.43682	0.0119	0.2634	50
1.43826	-0.01934	1.43826	0.01212	1.43826	0.01146	0.2634	50
1.4397	-0.01935	1.4397	0.01147	1.4397	0.01082	0.26298	50
1.44114	-0.01936	1.44114	0.01068	1.44114	0.01004	0.26298	50
1.44258	-0.01932	1.44258	0.00984	1.44258	0.00916	0.26298	50
1.44403	-0.01937	1.44403	0.00888	1.44403	0.00825	0.26298	50
1.44547	-0.01939	1.44547	0.00794	1.44547	0.00733	0.26298	50
1.44692	-0.01962	1.44692	0.00683	1.44692	0.00645	0.26298	50
1.44837	-0.01971	1.44837	0.00592	1.44837	0.00562	0.26298	50
1.44981	-0.01972	1.44981	0.00514	1.44981	0.00486	0.26298	50
1.45127	-0.01989	1.45127	0.00428	1.45127	0.00417	0.26284	50
1.45272	-0.02016	1.45272	0.0034	1.45272	0.00356	0.26284	50
1.45417	-0.02027	1.45417	0.00276	1.45417	0.00303	0.26228	50
1.45563	-0.02019	1.45563	0.00237	1.45563	0.00257	0.26228	50
1.45708	-0.02018	1.45708	0.00199	1.45708	0.00217	0.26228	50
1.45854	-0.02024	1.45854	0.0016	1.45854	0.00184	0.26186	50
1.46	-0.02017	1.46	0.00139	1.46	0.00156	0.26186	50
1.46146	-0.02009	1.46146	0.00124	1.46146	0.00133	0.26186	50
1.46292	-0.02029	1.46292	0.000847857	1.46292	0.00114	0.26186	50
1.46439	-0.02001	1.46439	0.000967448	1.46439	0.000980893	0.26186	50
1.46585	-0.02007	1.46585	0.000780194	1.46585	0.00085123	0.26173	50
1.46732	-0.0201	1.46732	0.000646845	1.46732	0.000745013	0.26173	50
1.46879	-0.02004	1.46879	0.000613799	1.46879	0.000658178	0.26173	50
1.47026	-0.02007	1.47026	0.000521011	1.47026	0.000587365	0.26173	50
1.47173	-0.01993	1.47173	0.000596189	1.47173	0.000529831	0.26173	50
1.4732	-0.01976	1.4732	0.000727964	1.4732	0.000483372	0.26173	50
1.47467	-0.01976	1.47467	0.000683542	1.47467	0.000446231	0.26118	50
1.47615	-0.01972	1.47615	0.00069888	1.47615	0.000417011	0.26118	50
1.47763	-0.01977	1.47763	0.00062858	1.47763	0.000394602	0.26118	50
1.4791	-0.01987	1.4791	0.000505457	1.4791	0.000378119	0.26118	50
1.48058	-0.01961	1.48058	0.000756129	1.48058	0.000366848	0.26077	50
1.48207	-0.01954	1.48207	0.000820327	1.48207	0.000360205	0.26077	50
1.48355	-0.0195	1.48355	0.000858022	1.48355	0.000357707	0.26077	50
1.48503	-0.01928	1.48503	0.00108	1.48503	0.000358946	0.26077	50
1.48652	-0.01943	1.48652	0.000929945	1.48652	0.000363572	0.25968	50
1.48801	-0.01928	1.48801	0.00109	1.48801	0.000371279	0.25968	50
1.48949	-0.0194	1.48949	0.000985845	1.48949	0.0003818	0.25968	50
1.49098	-0.01935	1.49098	0.00105	1.49098	0.000394892	0.25968	50
1.49248	-0.01938	1.49248	0.00104	1.49248	0.00041034	0.25968	50
1.49397	-0.01932	1.49397	0.00111	1.49397	0.000427945	0.25968	50
1.49546	-0.01929	1.49546	0.00116	1.49546	0.000447528	0.25968	50
1.49696	-0.01929	1.49696	0.00118	1.49696	0.000468924	0.25968	50
1.49846	-0.01941	1.49846	0.00109	1.49846	0.000491981	0.25968	50
1.49996	-0.01924	1.49996	0.00128	1.49996	0.00051656	0.25955	50
1.50146	-0.01924	1.50146	0.0013	1.50146	0.000542535	0.25955	50
1.50296	-0.01921	1.50296	0.00136	1.50296	0.000569788	0.25955	50
1.50446	-0.01925	1.50446	0.00135	1.50446	0.000598216	0.25955	50
1.50597	-0.01914	1.50597	0.00149	1.50597	0.000627725	0.25955	50
1.50747	-0.01946	1.50747	0.0012	1.50747	0.000658232	0.25901	50
1.50898	-0.01932	1.50898	0.00137	1.50898	0.000689669	0.25901	50
1.51049	-0.01955	1.51049	0.00117	1.51049	0.00072198	0.25901	50
1.512	-0.01947	1.512	0.00128	1.512	0.000755124	0.25901	50
1.51352	-0.01958	1.51352	0.00121	1.51352	0.00078908	0.25901	50
1.51503	-0.01968	1.51503	0.00115	1.51503	0.000823851	0.25901	50
1.51654	-0.01983	1.51654	0.00103	1.51654	0.000859463	0.25861	50
1.51806	-0.02022	1.51806	0.000680953	1.51806	0.000895979	0.25861	50
1.51958	-0.02009	1.51958	0.000845838	1.51958	0.000933513	0.25861	50
1.5211	-0.02021	1.5211	0.000757386	1.5211	0.000972231	0.25861	50
1.52262	-0.02036	1.52262	0.00065684	1.52262	0.00101	0.25861	50
1.52415	-0.0205	1.52415	0.000554495	1.52415	0.00105	0.25861	50
1.52567	-0.02061	1.52567	0.000492262	1.52567	0.0011	0.25861	50
1.5272	-0.02053	1.5272	0.000614971	1.5272	0.00115	0.25861	50
1.52872	-0.02074	1.52872	0.000457257	1.52872	0.0012	0.25861	50
1.53025	-0.02092	1.53025	0.000330598	1.53025	0.00125	0.25861	50
1.53178	-0.02092	1.53178	0.000390761	1.53178	0.00131	0.25861	50
1.53332	-0.02106	1.53332	0.000323677	1.53332	0.00138	0.25861	50
1.53485	-0.02102	1.53485	0.000434418	1.53485	0.00146	0.25861	50
[truncated: 2,705 more rows]

## Sheet: Figure 3f
x	y
0	80.4627
0.01797	84.4204
0.03595	88.0249
[truncated: 269 more rows]

## Sheet: Figure 3e
x	y
[truncated: 625 more rows]

## Sheet: Figure 4a-CD-LNMO
	1st		10th		20th		30th		40th		50th		60th		70th		80th
[truncated: 1,549 more rows]

[truncated: 8 more sheets: Figure 4a-LLO, Figure 4a-LNMO, Figure 4 b-e, Figure 5, Figure 6a, Figure 6c, Figure 6d, Figure 7]
